# Supplementary material for: N,N,2,4,6-Penta­methyl­anilinium hexa­fluoro­phosphate
Source: Acta Crystallogr Sect E Struct Rep Online. 2012 Dec 8;69(Pt 1):o31. doi: 10.1107/S1600536812049379 (PMC3588317; doi:10.1107/S1600536812049379)
Supplement: Supplementary file 1 [file e-69-00o31-sup1.cif]

##############################################################################
#                                                                            #
# This CIF contains the data in a paper accepted for publication in          #
# Acta Crystallographica Section E. It conforms to the requirements of       #
# Notes for Authors for Acta Crystallographica Section E, and has been       #
# peer reviewed under the auspices of the IUCr Commission on Journals.       #
#                                                                            #
# Full details of the Crystallographic Information File format               #
# are given in the paper "The Crystallographic Information File (CIF):       #
# a New Standard Archive File for Crystallography" by S. R. Hall, F. H.      #
# Allen and I. D. Brown [Acta Cryst. (1991), A47, 655-685].                  #
#                                                                            #
# The current version of the core CIF dictionary is obtainable from          #
# ftp://ftp.iucr.org/pub/cif_core.dic.                                       #
#                                                                            #
# Software is freely available for graphical display of the structure(s)     #
# in this CIF. For information consult the CIF software page                 #
# http://www.iucr.org/resources/cif/software.                                #
#                                                                            #
# This file may be used for bona fide research purposes within the           #
# scientific community so long as proper attribution is given to the journal # 
# article from which it was obtained.                                        #
#                                                                            #
##############################################################################
data_I
_audit_creation_method     SHELXL-97
_chemical_name_systematic
;
<i>N</i>,<i>N</i>,2,4,6-Pentamethylanilinium hexafluorophosphate
;
_chemical_name_common     ?
_chemical_formula_moiety     'C11 H18 N +, F6 P -'
_chemical_formula_sum     'C11 H18 F6 N P'
_chemical_formula_iupac     'C11 H18 N +, P F6 -'
_chemical_formula_weight     309.23
_chemical_melting_point     ?
_symmetry_cell_setting     monoclinic
_symmetry_space_group_name_H-M     'P 21/c'
_symmetry_space_group_name_Hall     '-P 2ybc'
loop_
    _symmetry_equiv_pos_as_xyz
    'x, y, z'
    '-x, y+1/2, -z+1/2'
    '-x, -y, -z'
    'x, -y-1/2, z-1/2'
_cell_length_a     11.466(2)
_cell_length_b     8.2439(16)
_cell_length_c     15.559(3)
_cell_angle_alpha     90.00
_cell_angle_beta     97.82(3)
_cell_angle_gamma     90.00
_cell_volume     1457.0(5)
_cell_formula_units_Z     4
_cell_measurement_reflns_used     3340
_cell_measurement_theta_min     2.7135
_cell_measurement_theta_max     27.480
_cell_measurement_temperature     293(2)
_exptl_crystal_description     'prism'
_exptl_crystal_colour     'colorless'
_exptl_crystal_size_max     0.20
_exptl_crystal_size_mid     0.19
_exptl_crystal_size_min     0.18
_exptl_crystal_density_diffrn     1.410
_exptl_crystal_density_meas     ?
_exptl_crystal_density_method     'not measured'
_exptl_crystal_F_000     640
_exptl_absorpt_coefficient_mu     0.241
_exptl_absorpt_correction_type     none
_exptl_absorpt_process_details     ?
_exptl_absorpt_correction_T_min     ?
_exptl_absorpt_correction_T_max     ?
_exptl_special_details     ?
_diffrn_ambient_temperature     293(2)
_diffrn_radiation_type     MoK\a
_diffrn_radiation_wavelength     0.71073
_diffrn_radiation_source     'fine-focus sealed tube'
_diffrn_radiation_monochromator     graphite
_diffrn_measurement_device_type     'Rigaku Mercury2'
_diffrn_measurement_method     'CCD_Profile_fitting'
_diffrn_detector_area_resol_mean     13.6612
_diffrn_reflns_number     14679
_diffrn_reflns_av_R_equivalents     0.0739
_diffrn_reflns_av_sigmaI/netI     0.0616
_diffrn_reflns_theta_min     3.05
_diffrn_reflns_theta_max     27.48
_diffrn_reflns_theta_full     27.48
_diffrn_measured_fraction_theta_max     0.999
_diffrn_measured_fraction_theta_full     0.999
_diffrn_reflns_limit_h_min     -14
_diffrn_reflns_limit_h_max     14
_diffrn_reflns_limit_k_min     -10
_diffrn_reflns_limit_k_max     10
_diffrn_reflns_limit_l_min     -20
_diffrn_reflns_limit_l_max     20
_diffrn_standards_number     ?
_diffrn_standards_interval_count     ?
_diffrn_standards_interval_time     ?
_diffrn_standards_decay_%     ?
_refine_special_details
;
 Refinement of F^2^ against ALL reflections.  The weighted R-factor wR and
 goodness of fit S are based on F^2^, conventional R-factors R are based
 on F, with F set to zero for negative F^2^. The threshold expression of
 F^2^ > 2sigma(F^2^) is used only for calculating R-factors(gt) etc. and is
 not relevant to the choice of reflections for refinement.  R-factors based
 on F^2^ are statistically about twice as large as those based on F, and R-
 factors based on ALL data will be even larger.
;
_reflns_number_total     3340
_reflns_number_gt     1942
_reflns_threshold_expression     I>2sigma(I)
_refine_ls_structure_factor_coef     Fsqd
_refine_ls_matrix_type     full
_refine_ls_R_factor_all     0.1123
_refine_ls_R_factor_gt     0.0632
_refine_ls_wR_factor_gt     0.1580
_refine_ls_wR_factor_ref     0.1862
_refine_ls_goodness_of_fit_ref     1.030
_refine_ls_restrained_S_all     1.030
_refine_ls_number_reflns     3340
_refine_ls_number_parameters     177
_refine_ls_number_restraints     0
_refine_ls_hydrogen_treatment     constr
_refine_ls_weighting_scheme     calc
_refine_ls_weighting_details
         'calc w=1/[\s^2^(Fo^2^)+(0.0788P)^2^+0.4571P] where P=(Fo^2^+2Fc^2^)/3'
_atom_sites_solution_hydrogens     geom
_atom_sites_solution_primary     direct
_atom_sites_solution_secondary     difmap
_refine_ls_shift/su_max     0.001
_refine_ls_shift/su_mean     0.000
_refine_diff_density_max     0.208
_refine_diff_density_min     -0.268
_refine_ls_extinction_method     none
_refine_ls_extinction_coef     ?
loop_
    _atom_type_symbol
    _atom_type_description
    _atom_type_scat_dispersion_real
    _atom_type_scat_dispersion_imag
    _atom_type_scat_source
    'C' 'C' 0.0033 0.0016
                         'International Tables Vol C Tables 4.2.6.8 and 6.1.1.4'
    'H' 'H' 0.0000 0.0000
                         'International Tables Vol C Tables 4.2.6.8 and 6.1.1.4'
    'F' 'F' 0.0171 0.0103
                         'International Tables Vol C Tables 4.2.6.8 and 6.1.1.4'
    'N' 'N' 0.0061 0.0033
                         'International Tables Vol C Tables 4.2.6.8 and 6.1.1.4'
    'P' 'P' 0.1023 0.0942
                         'International Tables Vol C Tables 4.2.6.8 and 6.1.1.4'
_computing_data_collection     'CrystalClear (Rigaku, 2005)'
_computing_cell_refinement     'CrystalClear (Rigaku, 2005)'
_computing_data_reduction     'CrystalClear (Rigaku, 2005)'
_computing_structure_solution     'SHELXTL (Sheldrick, 2008)'
_computing_structure_refinement     'SHELXTL (Sheldrick, 2008)'
_computing_molecular_graphics     'SHELXTL (Sheldrick, 2008)'
_computing_publication_material     'SHELXTL (Sheldrick, 2008)'
loop_
    _atom_site_type_symbol
    _atom_site_label
    _atom_site_fract_x
    _atom_site_fract_y
    _atom_site_fract_z
    _atom_site_U_iso_or_equiv
    _atom_site_adp_type
    _atom_site_calc_flag
    _atom_site_refinement_flags
    _atom_site_occupancy
    _atom_site_symmetry_multiplicity
    _atom_site_disorder_assembly
    _atom_site_disorder_group
    P P1 0.32971(7) 0.80605(11) 0.35021(6) 0.0588(3) Uani d . 1 1 . .
    N N1 0.68536(19) 0.8547(3) 0.37739(14) 0.0466(6) Uani d . 1 1 . .
    H H1 0.6213 0.8201 0.4009 0.056 Uiso calc R 1 1 . .
    F F1 0.43410(18) 0.9123(3) 0.39786(18) 0.1138(9) Uani d . 1 1 . .
    F F2 0.2284(2) 0.6948(3) 0.30436(15) 0.0956(8) Uani d . 1 1 . .
    F F3 0.3564(2) 0.8663(3) 0.25858(15) 0.1075(8) Uani d . 1 1 . .
    F F4 0.3043(2) 0.7382(4) 0.44062(14) 0.1104(9) Uani d . 1 1 . .
    F F5 0.4216(2) 0.6632(3) 0.34402(15) 0.0948(7) Uani d . 1 1 . .
    F F6 0.2418(2) 0.9486(3) 0.3564(2) 0.1270(11) Uani d . 1 1 . .
    C C1 0.7884(2) 0.7941(3) 0.43803(17) 0.0432(6) Uani d . 1 1 . .
    C C2 0.7626(2) 0.7091(3) 0.51013(18) 0.0482(7) Uani d . 1 1 . .
    C C3 0.8564(3) 0.6512(4) 0.56766(19) 0.0559(8) Uani d . 1 1 . .
    H H3 0.8409 0.5922 0.6158 0.067 Uiso calc R 1 1 . .
    C C4 0.9722(3) 0.6782(4) 0.5560(2) 0.0560(8) Uani d . 1 1 . .
    C C5 0.9930(3) 0.7638(4) 0.4838(2) 0.0568(8) Uani d . 1 1 . .
    H H5 1.0706 0.7832 0.4757 0.068 Uiso calc R 1 1 . .
    C C6 0.9034(2) 0.8228(3) 0.42212(18) 0.0487(7) Uani d . 1 1 . .
    C C7 1.0726(3) 0.6148(4) 0.6206(2) 0.0763(11) Uani d . 1 1 . .
    H H7A 1.1392 0.5919 0.5912 0.114 Uiso calc R 1 1 . .
    H H7B 1.0484 0.5172 0.6468 0.114 Uiso calc R 1 1 . .
    H H7C 1.0940 0.6949 0.6647 0.114 Uiso calc R 1 1 . .
    C C8 0.6383(3) 0.6771(5) 0.5279(2) 0.0735(10) Uani d . 1 1 . .
    H H8A 0.6403 0.6149 0.5802 0.110 Uiso calc R 1 1 . .
    H H8B 0.5964 0.6177 0.4803 0.110 Uiso calc R 1 1 . .
    H H8C 0.5991 0.7784 0.5344 0.110 Uiso calc R 1 1 . .
    C C9 0.9394(3) 0.9078(5) 0.3437(2) 0.0707(10) Uani d . 1 1 . .
    H H9A 0.9402 0.8312 0.2973 0.106 Uiso calc R 1 1 . .
    H H9B 1.0166 0.9534 0.3584 0.106 Uiso calc R 1 1 . .
    H H9C 0.8842 0.9928 0.3256 0.106 Uiso calc R 1 1 . .
    C C10 0.6719(3) 0.7799(5) 0.2888(2) 0.0751(10) Uani d . 1 1 . .
    H H10A 0.7327 0.8200 0.2576 0.113 Uiso calc R 1 1 . .
    H H10B 0.5963 0.8079 0.2580 0.113 Uiso calc R 1 1 . .
    H H10C 0.6783 0.6642 0.2940 0.113 Uiso calc R 1 1 . .
    C C11 0.6748(3) 1.0353(4) 0.3754(2) 0.0693(9) Uani d . 1 1 . .
    H H11A 0.6797 1.0758 0.4336 0.104 Uiso calc R 1 1 . .
    H H11B 0.6005 1.0656 0.3434 0.104 Uiso calc R 1 1 . .
    H H11C 0.7375 1.0806 0.3480 0.104 Uiso calc R 1 1 . .
loop_
    _atom_site_aniso_label
    _atom_site_aniso_U_11
    _atom_site_aniso_U_22
    _atom_site_aniso_U_33
    _atom_site_aniso_U_12
    _atom_site_aniso_U_13
    _atom_site_aniso_U_23
    P1 0.0438(5) 0.0666(6) 0.0658(6) -0.0018(4) 0.0060(4) -0.0077(4)
    N1 0.0410(12) 0.0534(14) 0.0461(13) -0.0011(10) 0.0077(10) 0.0047(10)
    F1 0.0631(13) 0.121(2) 0.154(2) -0.0277(14) 0.0021(14) -0.0462(17)
    F2 0.0882(15) 0.1006(17) 0.0926(16) -0.0308(13) -0.0073(12) -0.0137(12)
    F3 0.126(2) 0.1015(18) 0.0994(18) 0.0058(15) 0.0303(15) 0.0358(14)
    F4 0.1209(19) 0.148(2) 0.0674(15) -0.0243(18) 0.0314(13) -0.0149(14)
    F5 0.0918(15) 0.0934(16) 0.1004(17) 0.0358(13) 0.0172(13) 0.0080(12)
    F6 0.0688(14) 0.0922(18) 0.222(3) 0.0201(13) 0.0262(16) -0.0326(19)
    C1 0.0427(14) 0.0416(15) 0.0451(15) 0.0000(12) 0.0057(11) -0.0008(12)
    C2 0.0487(15) 0.0503(17) 0.0466(16) 0.0005(13) 0.0096(12) 0.0003(13)
    C3 0.064(2) 0.0586(19) 0.0435(16) 0.0016(15) 0.0034(14) 0.0015(13)
    C4 0.0576(18) 0.0516(18) 0.0548(18) 0.0065(14) -0.0069(14) -0.0121(14)
    C5 0.0431(15) 0.0622(19) 0.065(2) -0.0031(14) 0.0062(14) -0.0076(16)
    C6 0.0448(15) 0.0517(17) 0.0504(17) -0.0029(13) 0.0092(12) -0.0023(13)
    C7 0.076(2) 0.074(2) 0.070(2) 0.0143(19) -0.0217(18) -0.0071(18)
    C8 0.059(2) 0.096(3) 0.068(2) -0.0054(18) 0.0193(16) 0.0252(19)
    C9 0.0540(18) 0.086(2) 0.076(2) -0.0051(18) 0.0245(16) 0.0151(19)
    C10 0.067(2) 0.105(3) 0.051(2) -0.005(2) -0.0001(15) -0.0204(18)
    C11 0.069(2) 0.060(2) 0.079(2) 0.0075(17) 0.0088(17) 0.0133(17)
_geom_special_details
;
 All esds (except the esd in the dihedral angle between two l.s. planes)
 are estimated using the full covariance matrix.  The cell esds are taken
 into account individually in the estimation of esds in distances, angles
 and torsion angles; correlations between esds in cell parameters are only
 used when they are defined by crystal symmetry.  An approximate (isotropic)
 treatment of cell esds is used for estimating esds involving l.s. planes.
;
loop_
    _geom_bond_atom_site_label_1
    _geom_bond_atom_site_label_2
    _geom_bond_site_symmetry_2
    _geom_bond_distance
    _geom_bond_publ_flag
    P1 F6 . 1.560(2) ?
    P1 F2 . 1.573(2) ?
    P1 F3 . 1.579(2) ?
    P1 F4 . 1.577(3) ?
    P1 F1 . 1.584(2) ?
    P1 F5 . 1.591(2) ?
    N1 C11 . 1.494(4) ?
    N1 C1 . 1.494(3) ?
    N1 C10 . 1.499(4) ?
    N1 H1 . 0.9100 ?
    C1 C2 . 1.388(4) ?
    C1 C6 . 1.394(4) ?
    C2 C3 . 1.387(4) ?
    C2 C8 . 1.512(4) ?
    C3 C4 . 1.382(4) ?
    C3 H3 . 0.9300 ?
    C4 C5 . 1.374(4) ?
    C4 C7 . 1.515(4) ?
    C5 C6 . 1.394(4) ?
    C5 H5 . 0.9300 ?
    C6 C9 . 1.512(4) ?
    C7 H7A . 0.9600 ?
    C7 H7B . 0.9600 ?
    C7 H7C . 0.9600 ?
    C8 H8A . 0.9600 ?
    C8 H8B . 0.9600 ?
    C8 H8C . 0.9600 ?
    C9 H9A . 0.9600 ?
    C9 H9B . 0.9600 ?
    C9 H9C . 0.9600 ?
    C10 H10A . 0.9600 ?
    C10 H10B . 0.9600 ?
    C10 H10C . 0.9600 ?
    C11 H11A . 0.9600 ?
    C11 H11B . 0.9600 ?
    C11 H11C . 0.9600 ?
loop_
    _geom_angle_atom_site_label_1
    _geom_angle_atom_site_label_2
    _geom_angle_atom_site_label_3
    _geom_angle_site_symmetry_1
    _geom_angle_site_symmetry_3
    _geom_angle
    _geom_angle_publ_flag
    F6 P1 F2 . . 91.36(14) ?
    F6 P1 F3 . . 91.42(16) ?
    F2 P1 F3 . . 89.77(14) ?
    F6 P1 F4 . . 90.74(17) ?
    F2 P1 F4 . . 89.02(14) ?
    F3 P1 F4 . . 177.55(15) ?
    F6 P1 F1 . . 90.47(14) ?
    F2 P1 F1 . . 177.89(15) ?
    F3 P1 F1 . . 91.24(15) ?
    F4 P1 F1 . . 89.91(15) ?
    F6 P1 F5 . . 178.83(14) ?
    F2 P1 F5 . . 89.71(14) ?
    F3 P1 F5 . . 88.11(13) ?
    F4 P1 F5 . . 89.76(15) ?
    F1 P1 F5 . . 88.47(13) ?
    C11 N1 C1 . . 113.6(2) ?
    C11 N1 C10 . . 113.1(3) ?
    C1 N1 C10 . . 114.6(2) ?
    C11 N1 H1 . . 104.7 ?
    C1 N1 H1 . . 104.7 ?
    C10 N1 H1 . . 104.7 ?
    C2 C1 C6 . . 122.7(2) ?
    C2 C1 N1 . . 116.2(2) ?
    C6 C1 N1 . . 121.1(2) ?
    C1 C2 C3 . . 117.6(3) ?
    C1 C2 C8 . . 123.0(3) ?
    C3 C2 C8 . . 119.3(3) ?
    C4 C3 C2 . . 122.3(3) ?
    C4 C3 H3 . . 118.9 ?
    C2 C3 H3 . . 118.9 ?
    C5 C4 C3 . . 117.8(3) ?
    C5 C4 C7 . . 121.3(3) ?
    C3 C4 C7 . . 120.9(3) ?
    C4 C5 C6 . . 123.2(3) ?
    C4 C5 H5 . . 118.4 ?
    C6 C5 H5 . . 118.4 ?
    C1 C6 C5 . . 116.4(3) ?
    C1 C6 C9 . . 126.2(3) ?
    C5 C6 C9 . . 117.4(3) ?
    C4 C7 H7A . . 109.5 ?
    C4 C7 H7B . . 109.5 ?
    H7A C7 H7B . . 109.5 ?
    C4 C7 H7C . . 109.5 ?
    H7A C7 H7C . . 109.5 ?
    H7B C7 H7C . . 109.5 ?
    C2 C8 H8A . . 109.5 ?
    C2 C8 H8B . . 109.5 ?
    H8A C8 H8B . . 109.5 ?
    C2 C8 H8C . . 109.5 ?
    H8A C8 H8C . . 109.5 ?
    H8B C8 H8C . . 109.5 ?
    C6 C9 H9A . . 109.5 ?
    C6 C9 H9B . . 109.5 ?
    H9A C9 H9B . . 109.5 ?
    C6 C9 H9C . . 109.5 ?
    H9A C9 H9C . . 109.5 ?
    H9B C9 H9C . . 109.5 ?
    N1 C10 H10A . . 109.5 ?
    N1 C10 H10B . . 109.5 ?
    H10A C10 H10B . . 109.5 ?
    N1 C10 H10C . . 109.5 ?
    H10A C10 H10C . . 109.5 ?
    H10B C10 H10C . . 109.5 ?
    N1 C11 H11A . . 109.5 ?
    N1 C11 H11B . . 109.5 ?
    H11A C11 H11B . . 109.5 ?
    N1 C11 H11C . . 109.5 ?
    H11A C11 H11C . . 109.5 ?
    H11B C11 H11C . . 109.5 ?
loop_
    _geom_hbond_atom_site_label_D
    _geom_hbond_atom_site_label_H
    _geom_hbond_atom_site_label_A
    _geom_hbond_site_symmetry_A
    _geom_hbond_distance_DH
    _geom_hbond_distance_HA
    _geom_hbond_distance_DA
    _geom_hbond_angle_DHA
    N1 H1 F1 . 0.91 2.27 2.979(3) 134
    C11 H11A F4 3_676 0.96 2.47 3.399(4) 162
data_global
_journal_date_recd_electronic     2012-11-30
_journal_date_accepted     2012-12-01
_journal_name_full     'Acta Crystallographica, Section E'
_journal_year     2013
_journal_volume     69
_journal_issue      1
_journal_page_first     o31
_journal_page_last     o31
_journal_paper_category     QO
_journal_paper_doi     10.1107/S1600536812049379
_journal_coeditor_code     XU5658
_publ_contact_author_name     'Yuan Zhang*'
_publ_contact_author_address
;
Department of Applied Chemistry,
Nanjing College of Chemical Technology,
Nanjing 210048, People's Republic of China
;
_publ_contact_author_email     zhangshelley86@Hotmail.com
_publ_contact_author_fax     ?
_publ_contact_author_phone     ?
_publ_section_title
;
<i>N</i>,<i>N</i>,2,4,6-Pentamethylanilinium hexafluorophosphate
;
loop_
    _publ_author_name
    _publ_author_footnote
    _publ_author_address
    'Zhang*, Yuan' .
;
Department of Applied Chemistry,
Nanjing College of Chemical Technology,
Nanjing 210048, People's Republic of China
;
_publ_section_synopsis     .
