# Supplementary material for: N,N,2,4,6-Penta­methyl­anilinium hexa­fluoro­phosphate
Source: Acta Crystallogr Sect E Struct Rep Online. 2012 Dec 8;69(Pt 1):o31. doi: 10.1107/S1600536812049379 (PMC3588317; doi:10.1107/S1600536812049379)
Supplement: Supplementary file 2 [file e-69-00o31-Isup2.hkl]

#
# h,k,l, Fc-squared, Fo-squared, sigma(Fo-squared) and status flag
#
data_I
_shelx_title ' 1                               P21/c'
_shelx_refln_list_code          4
_shelx_F_calc_maximum      155.90
_exptl_crystal_F_000       640.00
_reflns_d_resolution_high  0.7701
 
loop_
 _symmetry_equiv_pos_as_xyz
 'x, y, z'
 '-x, y+1/2, -z+1/2'
 '-x, -y, -z'
 'x, -y-1/2, z-1/2'
 
_cell_length_a    11.4660
_cell_length_b     8.2439
_cell_length_c    15.5590
_cell_angle_alpha  90.000
_cell_angle_beta   97.820
_cell_angle_gamma  90.000
 
_shelx_F_squared_multiplier     1.000
 
loop_
 _refln_index_h
 _refln_index_k
 _refln_index_l
 _refln_F_squared_calc
 _refln_F_squared_meas
 _refln_F_squared_sigma
 _refln_observed_status
   2   0   0     8666.01     8291.17    214.39 o
   3   0   0    23497.25    21745.86    814.89 o
   4   0   0      165.51      169.23      8.83 o
   5   0   0       27.78       15.40      6.36 o
   6   0   0       20.62       12.84      2.57 o
   7   0   0      317.79      325.23     13.04 o
   8   0   0      596.08      589.77     25.33 o
   9   0   0     2312.03     2205.61    172.36 o
  10   0   0       87.31      114.89     15.12 o
  11   0   0      381.61      340.32     35.22 o
  12   0   0      281.74      259.01     30.78 o
  13   0   0       19.32       30.25     10.70 o
  14   0   0        7.58        1.78      7.34 o
   1   1   0     1032.55     1092.05     10.83 o
   2   1   0     8468.87     8426.68    117.88 o
   3   1   0       49.59       53.08      3.68 o
   4   1   0       15.37       24.94      1.78 o
   5   1   0       18.22       31.89      2.56 o
   6   1   0      373.65      393.21     13.74 o
   7   1   0      113.11      109.80      5.79 o
   8   1   0      162.47      154.30      7.66 o
   9   1   0      149.42      150.53      8.77 o
  10   1   0       90.73       90.86      7.14 o
  11   1   0      240.88      218.86     18.34 o
  12   1   0        2.45       -0.34      3.69 o
  13   1   0       15.17        8.64      4.88 o
  14   1   0       39.20       22.66      7.89 o
   0   2   0    21951.85    22384.21    853.39 o
   1   2   0       11.20        4.12      1.96 o
   2   2   0     1778.98     1692.49     28.19 o
   3   2   0     3036.18     2897.73     65.52 o
   4   2   0        4.68       15.85      1.66 o
   5   2   0        5.61        3.55      1.83 o
   6   2   0     1125.16     1030.75     37.64 o
   7   2   0       91.42       75.98      5.19 o
   8   2   0       36.31       40.50      4.21 o
   9   2   0      688.29      645.07     30.92 o
  10   2   0       39.21       39.81      5.40 o
  11   2   0       28.49       24.97      4.45 o
  12   2   0       25.26       32.41      6.88 o
  13   2   0        4.08       13.86      8.63 o
  14   2   0        1.78        1.69      5.16 o
   1   3   0      662.64      747.55     22.17 o
   2   3   0      183.80      182.46      5.84 o
   3   3   0      140.92      109.16      3.68 o
   4   3   0      917.69      815.17     20.66 o
   5   3   0      660.55      700.82     16.79 o
   6   3   0      199.73      214.61      9.52 o
   7   3   0      349.54      303.22     17.27 o
   8   3   0        1.99        7.15      2.69 o
   9   3   0       33.63       44.28      5.26 o
  10   3   0        8.93        7.40      3.26 o
  11   3   0        0.15        0.46      2.78 o
  12   3   0       16.06        7.53      5.13 o
  13   3   0        0.04        9.28      7.64 o
  14   3   0       17.21       22.18      9.61 o
   0   4   0      381.86      371.36     21.15 o
   1   4   0      121.96       79.29      2.68 o
   2   4   0      756.78      714.28     23.43 o
   3   4   0       31.04       31.25      4.29 o
   4   4   0     1093.48     1239.79    108.12 o
   5   4   0        8.56       20.67      3.32 o
   6   4   0      128.80      110.65      8.24 o
   7   4   0        0.45        2.04      2.11 o
   8   4   0       49.63       50.12      5.03 o
   9   4   0       77.56       65.50      7.72 o
  10   4   0       20.75       25.41      7.97 o
  11   4   0        0.40        0.91      3.83 o
  12   4   0        6.45        6.16      4.35 o
  13   4   0        0.00       20.58     18.36 o
   1   5   0      404.60      430.57     11.85 o
   2   5   0       64.28       62.45      4.42 o
   3   5   0      116.26      100.79      5.83 o
   4   5   0      117.62      110.38      6.58 o
   5   5   0        4.01        2.31      3.24 o
   6   5   0       68.05       86.56      8.22 o
   7   5   0        6.73        9.50      3.86 o
   8   5   0        4.25        3.55      3.54 o
   9   5   0        0.73        4.96      4.01 o
  10   5   0        6.33        7.33      4.62 o
  11   5   0        2.42        2.94      4.34 o
  12   5   0        1.33       -0.01      4.25 o
  13   5   0        0.07        8.14      8.26 o
   0   6   0      425.28      476.20     64.18 o
   1   6   0       42.57       32.93      4.87 o
   2   6   0       60.92       73.62      5.39 o
   3   6   0       71.49       80.09      6.06 o
   4   6   0      175.60      201.06     13.32 o
   5   6   0       55.41       50.71      4.85 o
   6   6   0       39.08       65.29      7.59 o
   7   6   0        2.81       12.73      4.89 o
   8   6   0        0.06        3.19      3.46 o
   9   6   0       25.15       30.61      6.86 o
  10   6   0        0.52        3.91      5.73 o
  11   6   0        9.67       19.49      7.58 o
  12   6   0        3.08        2.95      5.63 o
   1   7   0       41.57       46.16      5.66 o
   2   7   0      173.83      157.90     10.37 o
   3   7   0       83.34       72.99      6.40 o
   4   7   0       12.48       15.06      3.51 o
   5   7   0       11.33       12.76      3.54 o
   6   7   0        7.04       11.79      4.74 o
   7   7   0       28.25       24.94      6.66 o
   8   7   0        4.89        2.31      5.52 o
   9   7   0        0.68       11.77      5.47 o
  10   7   0       27.58       27.00      7.62 o
  11   7   0       24.96       25.13      8.61 o
   0   8   0      206.38      235.78     27.72 o
   1   8   0        3.63        7.37     11.79 o
   2   8   0       52.09       63.77      8.76 o
   3   8   0        7.03        7.84      3.66 o
   4   8   0        2.60        2.04      3.00 o
   5   8   0        0.00        2.45      2.88 o
   6   8   0        0.23        3.04      4.35 o
   7   8   0       23.57       25.86      7.90 o
   8   8   0        2.22        4.67      6.31 o
   9   8   0       39.76       25.94      8.89 o
   1   9   0        1.38       -1.45      4.05 o
   2   9   0       22.73       22.04      7.54 o
   3   9   0        0.37       -2.20      4.18 o
   4   9   0        6.18       15.75      7.41 o
   5   9   0       26.24       24.42      9.11 o
   6   9   0       21.03       23.29     10.16 o
   7   9   0       25.00       35.12     13.17 o
   0  10   0        9.67       11.34      9.81 o
   1  10   0        0.00        2.19      5.72 o
   2  10   0        3.95        8.23      6.58 o
   3  10   0        0.03        4.21      7.44 o
   4  10   0        2.15        5.71      9.63 o
   5  10   0        1.03       -0.67      5.36 o
 -14   1   1        4.21        4.63      5.38 o
 -13   1   1        1.54        2.86      4.97 o
 -12   1   1        1.88        4.98      5.23 o
 -11   1   1        3.24        7.40      4.15 o
 -10   1   1        0.07        1.09      3.23 o
  -9   1   1       40.62       45.76      5.54 o
  -8   1   1       24.69       28.27      3.13 o
  -7   1   1       19.11       22.39      3.90 o
  -6   1   1       60.57       74.55      2.30 o
  -5   1   1      300.62      327.68      7.05 o
  -4   1   1      468.61      528.89     10.17 o
  -3   1   1      771.05      724.18     27.97 o
  -2   1   1       48.74       32.02      1.74 o
  -1   1   1      766.04      910.07     10.64 o
   1   1   1     1070.88      986.94     11.38 o
   2   1   1     1499.50     1637.49     21.54 o
   3   1   1      205.56      241.46      7.21 o
   4   1   1       20.91       16.61      1.62 o
   5   1   1       71.31       70.35      3.55 o
   6   1   1        0.02       -0.55      1.46 o
   7   1   1       15.51       21.63      2.45 o
   8   1   1      381.66      367.58     15.59 o
   9   1   1      328.73      338.10     16.54 o
  10   1   1        3.39        8.65      4.62 o
  11   1   1       64.24       67.21      9.05 o
  12   1   1       44.69       49.05      9.14 o
  13   1   1        1.04        3.52      5.75 o
  14   1   1        5.52       11.65      6.35 o
 -14   2   1        5.48        2.18      4.69 o
 -13   2   1        4.66        2.37      4.81 o
 -12   2   1       43.15       50.75      8.82 o
 -11   2   1      122.15      114.23      9.59 o
 -10   2   1        1.84       -1.17      3.13 o
  -9   2   1      777.31      787.78     37.79 o
  -8   2   1      117.87      107.99      6.46 o
  -7   2   1       83.47       93.15      5.67 o
  -6   2   1      401.81      447.99     17.01 o
  -5   2   1     1465.91     1432.52     28.62 o
  -4   2   1     1737.68     1818.52     46.40 o
  -3   2   1     1705.59     1749.29     39.65 o
  -2   2   1     1423.45     1527.98     32.12 o
  -1   2   1     1228.70     1527.18     47.88 o
   0   2   1    12842.15    12964.97    288.57 o
   1   2   1       83.73      100.48      3.45 o
   2   2   1      832.35      914.65     13.96 o
   3   2   1     3073.90     3196.50     73.88 o
   4   2   1      125.61      113.68      4.15 o
   5   2   1      183.10      191.00      8.96 o
   6   2   1      460.03      423.57     15.71 o
   7   2   1      550.91      533.42     21.11 o
   8   2   1      209.02      204.86     10.70 o
   9   2   1       49.85       54.94      5.54 o
  10   2   1      203.47      208.42     12.23 o
  11   2   1        6.90        6.14      3.22 o
  12   2   1        4.11        3.64      4.32 o
  13   2   1        0.00       -1.30      4.33 o
  14   2   1        2.63        5.30      5.44 o
 -14   3   1        0.99        5.07      7.69 o
 -13   3   1        5.86        5.85      5.32 o
 -12   3   1        2.08        3.43      4.96 o
 -11   3   1       22.39       43.88      8.46 o
 -10   3   1      110.11      102.56     10.17 o
  -9   3   1      108.95      101.47      7.60 o
  -8   3   1       15.52       17.81      3.22 o
  -7   3   1      712.21      718.80     36.29 o
  -6   3   1      327.18      247.94     10.28 o
  -5   3   1      311.93      231.24      6.65 o
  -4   3   1     1461.57     1420.95     37.90 o
  -3   3   1        0.89        4.52      2.20 o
  -2   3   1      480.71      426.92     11.76 o
  -1   3   1      433.12      537.60     11.88 o
   0   3   1      788.93      898.43     19.13 o
   1   3   1      591.49      575.36     18.32 o
   2   3   1      706.47      661.22     22.01 o
   3   3   1      283.42      234.69      6.20 o
   4   3   1      662.30      685.67     17.29 o
   5   3   1     3642.36     3455.39    127.35 o
   6   3   1      140.38      138.01      7.19 o
   7   3   1      143.54      135.15      7.27 o
   8   3   1      676.02      636.61     34.49 o
   9   3   1       92.34      108.06      9.09 o
  10   3   1       75.43       66.78      6.71 o
  11   3   1       16.80       28.37      5.19 o
  12   3   1        6.06        8.15      4.88 o
  13   3   1        7.93       10.69      7.80 o
  14   3   1       33.60       36.28     15.77 o
 -13   4   1        0.30        2.05      5.27 o
 -12   4   1        4.17        5.37      4.28 o
 -11   4   1       51.95       58.30      7.27 o
 -10   4   1        6.23        4.63      3.91 o
  -9   4   1      469.61      428.40     22.31 o
  -8   4   1       31.30       29.75      4.13 o
  -7   4   1       26.27       28.60      3.69 o
  -6   4   1     2182.45     2112.33     68.79 o
  -5   4   1     1990.11     2016.11     65.07 o
  -4   4   1       12.48       17.28      2.04 o
  -3   4   1     1811.53     1833.24     56.46 o
  -2   4   1       55.42       48.25      2.17 o
  -1   4   1      344.75      348.49      9.18 o
   0   4   1       72.22       80.06      5.15 o
   1   4   1       83.08      129.05      3.27 o
   2   4   1      205.83      212.81      8.49 o
   3   4   1     1309.00     1210.30     79.00 o
   4   4   1     2435.35     2517.41     70.47 o
   5   4   1       86.30       84.77      5.29 o
   6   4   1      967.38      933.43     36.22 o
   7   4   1      287.69      269.53     12.15 o
   8   4   1       91.86       79.36      6.26 o
   9   4   1        5.94        6.33      3.00 o
  10   4   1       12.86        4.49      2.98 o
  11   4   1        1.23        2.60      4.77 o
  12   4   1       33.71       43.81      8.48 o
  13   4   1        6.70        6.40      7.14 o
 -13   5   1       18.81       13.26      9.28 o
 -12   5   1       33.34       52.84     15.26 o
 -11   5   1       11.70        7.78      5.16 o
 -10   5   1       30.38       37.56      7.88 o
  -9   5   1       26.83       34.60      6.40 o
  -8   5   1       34.16       42.70      6.38 o
  -7   5   1      238.74      227.32     16.45 o
  -6   5   1      267.82      244.06     11.95 o
  -5   5   1       12.83       20.43      2.85 o
  -4   5   1      999.05      931.42     37.90 o
  -3   5   1      103.25      110.32      6.32 o
  -2   5   1        0.75        0.73      1.25 o
  -1   5   1      291.51      288.47     11.88 o
   0   5   1        0.29        0.47      1.00 o
   1   5   1        8.06        9.73      3.37 o
   2   5   1      164.30      149.49      7.73 o
   3   5   1       19.19       17.45      2.69 o
   4   5   1       54.15       54.33      4.25 o
   5   5   1      692.43      630.36     25.78 o
   6   5   1       45.18       52.83      5.99 o
   7   5   1        3.66       -1.58      2.89 o
   8   5   1       10.87       19.49      6.64 o
   9   5   1       15.23       30.27      6.57 o
  10   5   1       43.97       40.09      7.95 o
  11   5   1       12.27        9.84      5.36 o
  12   5   1        1.10        2.04      4.48 o
 -12   6   1        0.79        3.08      5.62 o
 -11   6   1       48.53       48.61      9.21 o
 -10   6   1       11.83        2.69      5.64 o
  -9   6   1       26.97       40.97      7.90 o
  -8   6   1        0.70        0.72      3.58 o
  -7   6   1        2.29        1.72      4.46 o
  -6   6   1        9.64       16.01      5.59 o
  -5   6   1        2.04        5.08      3.59 o
  -4   6   1      287.42      247.62     26.18 o
  -3   6   1        4.62        9.57      4.03 o
  -2   6   1      316.78      310.10     14.48 o
  -1   6   1       91.22       80.19      4.01 o
   0   6   1        6.99        5.02      2.58 o
   1   6   1      208.22      213.90     10.58 o
   2   6   1       56.46       69.26      5.13 o
   3   6   1       88.04       72.54      5.73 o
   4   6   1      251.36      230.00     15.40 o
   5   6   1        1.42        1.41      2.83 o
   6   6   1        6.38        3.84      3.57 o
   7   6   1        7.68        8.56      4.04 o
   8   6   1        5.87        7.19      4.60 o
   9   6   1       10.21        4.97      5.61 o
  10   6   1       13.52       15.48      7.36 o
  11   6   1        9.52       16.39      6.99 o
  12   6   1       37.55       23.09      7.83 o
 -11   7   1        1.96        1.74      4.96 o
 -10   7   1       12.77       31.65     10.66 o
  -9   7   1        8.57        5.82      4.60 o
  -8   7   1        8.52        9.67      5.24 o
  -7   7   1        7.23       27.58     10.43 o
  -6   7   1       43.84       52.93      8.07 o
  -5   7   1       52.20       48.45      5.60 o
  -4   7   1       40.65       44.30      6.15 o
  -3   7   1        2.31        3.61      2.64 o
  -2   7   1       70.82       77.24      6.30 o
  -1   7   1        2.71       -0.31      2.84 o
   0   7   1      119.98      119.29      9.16 o
   1   7   1       29.84       28.01      4.25 o
   2   7   1       14.43       12.69      4.64 o
   3   7   1        2.42        4.39      2.92 o
   4   7   1        1.25        3.12      2.90 o
   5   7   1        0.34       11.11      6.51 o
   6   7   1        7.87       23.24      6.14 o
   7   7   1        4.92        3.62      4.29 o
   8   7   1        0.00        3.32      4.36 o
   9   7   1        0.63       13.02      6.09 o
  10   7   1       14.44       15.43      6.46 o
  11   7   1        6.73        6.74      6.61 o
  -9   8   1        0.57       -1.29      4.93 o
  -8   8   1       19.04       28.84     11.23 o
  -7   8   1       14.94        6.98      5.48 o
  -6   8   1       12.28       14.28      5.68 o
  -5   8   1        3.44        4.91      3.26 o
  -4   8   1        2.11       16.24      8.79 o
  -3   8   1        6.33        2.37      3.02 o
  -2   8   1       10.27       11.33      4.94 o
  -1   8   1        9.98       20.85      7.95 o
   0   8   1       11.68       17.80      5.84 o
   1   8   1        4.65        1.74      3.75 o
   2   8   1       45.63       41.87      5.92 o
   3   8   1        8.23       11.62      5.24 o
   4   8   1        0.64       -2.28      2.87 o
   5   8   1        0.01        3.21      3.99 o
   6   8   1       10.82        9.94      5.58 o
   7   8   1        1.69        7.18      5.44 o
   8   8   1        1.60       20.99      7.03 o
   9   8   1        7.73        8.25      6.11 o
  -8   9   1        0.32        1.59      5.87 o
  -7   9   1        2.94       -1.24      7.07 o
  -6   9   1       22.78       10.02      6.69 o
  -5   9   1       17.51       24.18     15.51 o
  -4   9   1        0.44       -0.11      3.91 o
  -3   9   1        8.88        8.17      5.12 o
  -2   9   1       11.90       15.16      6.46 o
  -1   9   1        0.14        5.15      4.80 o
   0   9   1        0.89        0.47      4.02 o
   1   9   1        1.43        1.07      4.35 o
   2   9   1       10.21        8.61      5.29 o
   3   9   1       16.36       14.48      6.99 o
   4   9   1        3.67        7.90      5.23 o
   5   9   1       19.08       24.91      9.84 o
   6   9   1        2.80        8.53      7.43 o
   7   9   1        2.76        3.21      6.20 o
  -5  10   1        1.13        2.11      9.39 o
  -4  10   1        0.02        1.98      5.54 o
  -3  10   1        1.27       -1.09      5.39 o
  -2  10   1        0.29        2.97      9.64 o
  -1  10   1        0.95        7.74      6.29 o
   0  10   1        1.05       15.18      8.66 o
   1  10   1        0.08        3.36      5.41 o
   2  10   1        0.67        3.83      6.08 o
   3  10   1        0.99        3.98      7.04 o
   4  10   1        2.31       15.26      9.72 o
   5  10   1        0.35        5.95      7.03 o
 -14   0   2       40.36       37.61     14.61 o
 -13   0   2        5.38        0.90      6.30 o
 -12   0   2       56.89       84.98     18.92 o
 -11   0   2      485.24      460.48     45.49 o
 -10   0   2      222.91      199.19     20.94 o
  -9   0   2      235.09      223.39     15.99 o
  -8   0   2       59.59       57.74      7.81 o
  -7   0   2      393.85      345.67     14.65 o
  -6   0   2      109.98      107.64      6.79 o
  -5   0   2       17.43       12.44      1.69 o
  -4   0   2     8140.40     8507.24    336.57 o
  -3   0   2       67.91       60.07      4.01 o
  -2   0   2    15002.29    14621.38    472.52 o
   1   0   2    15833.49    15250.40    363.86 o
   2   0   2     2874.22     3093.97     85.87 o
   3   0   2      990.32      990.87     34.86 o
   4   0   2     1784.42     1910.23     66.73 o
   5   0   2      558.09      589.69     21.82 o
   6   0   2       30.46       31.37      4.28 o
   7   0   2      428.58      382.27     19.50 o
   8   0   2      195.25      178.16      9.00 o
   9   0   2      178.15      149.40     16.33 o
  10   0   2      769.47      727.14     60.88 o
  11   0   2       39.15       41.85     10.89 o
  12   0   2        0.66        9.89      6.60 o
  13   0   2       53.02       54.24     13.51 o
  14   0   2        1.83        9.98     14.02 o
 -14   1   2       52.83       47.60     10.24 o
 -13   1   2        5.42       17.71     10.44 o
 -12   1   2       75.60       78.59     10.84 o
 -11   1   2      162.14      158.71     14.66 o
 -10   1   2       48.25       54.23      5.59 o
  -9   1   2      278.70      285.68     14.17 o
  -8   1   2      236.70      237.20     11.23 o
  -7   1   2       58.41       51.76      3.21 o
  -6   1   2     1178.36     1398.75     38.11 o
  -5   1   2      338.59      445.27     10.95 o
  -4   1   2      959.14     1032.53     23.29 o
  -3   1   2     2381.92     2357.50     52.28 o
  -2   1   2     4141.55     4113.56    129.28 o
  -1   1   2    22389.52    21157.92    473.16 o
   0   1   2    24305.93    20318.33    356.95 o
   1   1   2       36.02       39.19      2.09 o
   2   1   2     2569.00     2503.66     49.67 o
   3   1   2     2565.49     2538.25     61.01 o
   4   1   2      371.29      351.75      7.65 o
   5   1   2      101.63       72.72      3.51 o
   6   1   2     1522.97     1564.34     38.92 o
   7   1   2      261.65      219.11      9.50 o
   8   1   2     1555.17     1515.13     61.21 o
   9   1   2     1779.18     1781.02     79.42 o
  10   1   2      179.45      175.72     11.06 o
  11   1   2       92.33       83.84      9.98 o
  12   1   2      100.94       89.90     11.42 o
  13   1   2        4.23        5.68      5.27 o
  14   1   2        1.66       14.01     10.24 o
 -14   2   2       41.90       38.67      9.46 o
 -13   2   2        0.01        3.23      4.55 o
 -12   2   2        2.01       19.44      7.46 o
 -11   2   2      117.04      113.17      9.79 o
 -10   2   2       21.11       25.32      4.49 o
  -9   2   2        1.40        2.42      3.67 o
  -8   2   2      328.00      274.03     13.71 o
  -7   2   2      600.35      549.29     22.43 o
  -6   2   2        2.39        2.18      1.43 o
  -5   2   2     1151.36     1099.86     28.32 o
  -4   2   2      298.95      309.74      8.74 o
  -3   2   2        4.00        5.08      1.75 o
  -2   2   2     2164.19     1968.89    125.66 o
  -1   2   2       25.60       38.86      1.91 o
   0   2   2     2007.17     2290.05     44.45 o
   1   2   2     5986.10     5938.75    112.53 o
   2   2   2      659.68      693.57     13.63 o
   3   2   2      272.58      346.37      7.62 o
   4   2   2     3302.62     3495.34     88.63 o
   5   2   2      162.38      119.18      6.34 o
   6   2   2       34.70       34.33      4.14 o
   7   2   2      920.55      895.17     35.60 o
   8   2   2       53.92       46.85      5.25 o
   9   2   2        3.38        4.49      2.45 o
  10   2   2      146.04      156.50     10.32 o
  11   2   2        1.57        1.66      4.63 o
  12   2   2       25.68       34.85      9.57 o
  13   2   2       41.18       54.36      9.08 o
  14   2   2        0.78        6.91      6.94 o
 -14   3   2        5.23       -3.89      6.05 o
 -13   3   2        0.17        1.93      4.50 o
 -12   3   2        3.52        6.40      4.09 o
 -11   3   2        2.78       -0.65      2.92 o
 -10   3   2        0.00        3.00      3.04 o
  -9   3   2       41.31       40.43      5.44 o
  -8   3   2        2.78       -2.49      2.49 o
  -7   3   2       37.87       39.45      4.33 o
  -6   3   2      342.52      289.24      9.54 o
  -5   3   2     1868.31     1824.95     54.38 o
  -4   3   2       34.35       47.74      3.22 o
  -3   3   2      555.42      575.24     22.85 o
  -2   3   2     2934.43     2954.85     80.21 o
  -1   3   2       79.44       85.11      2.84 o
   0   3   2      342.70      348.70      8.64 o
   1   3   2       55.18       54.79      2.84 o
   2   3   2        5.02        0.14      0.93 o
   3   3   2      264.26      261.70      6.40 o
   4   3   2      832.84      882.51     22.58 o
   5   3   2        0.02        3.29      1.69 o
   6   3   2     1440.92     1346.34     52.25 o
   7   3   2      109.14      122.69      7.01 o
   8   3   2      117.93      125.50      9.55 o
   9   3   2       63.77       63.72      5.98 o
  10   3   2       76.65       74.96      7.00 o
  11   3   2        1.98        8.92      3.72 o
  12   3   2        8.66       23.74      7.86 o
  13   3   2        0.01        4.48      6.48 o
 -13   4   2        0.01        1.41      5.38 o
 -12   4   2       15.74       12.67      5.39 o
 -11   4   2        4.83        6.95      3.94 o
 -10   4   2       42.28       61.49      7.02 o
  -9   4   2       27.75       35.39      6.42 o
  -8   4   2       69.51       68.26      6.05 o
  -7   4   2       14.21       16.69      5.81 o
  -6   4   2        6.88       16.90      3.60 o
  -5   4   2       12.84       13.47      3.44 o
  -4   4   2      565.77      544.72     16.74 o
  -3   4   2     1109.25     1061.55     34.07 o
  -2   4   2       65.16       59.02      3.10 o
  -1   4   2      121.02      129.05      8.39 o
   0   4   2      371.76      391.41     17.37 o
   1   4   2       52.53       61.75      3.47 o
   2   4   2       36.26       35.41      3.34 o
   3   4   2       61.20       78.40      5.91 o
   4   4   2     1336.47     1289.00     47.24 o
   5   4   2      105.49       87.80      5.16 o
   6   4   2        0.03        6.29      4.15 o
   7   4   2        2.83        2.45      2.32 o
   8   4   2        0.01        7.21      5.31 o
   9   4   2       18.24       22.53      3.84 o
  10   4   2        0.05        4.21      3.26 o
  11   4   2        0.50       -2.08      3.58 o
  12   4   2        2.92        7.45      6.39 o
  13   4   2       11.02       26.11     14.38 o
 -13   5   2        0.04        6.91      6.89 o
 -12   5   2        1.80        3.33      4.78 o
 -11   5   2        0.45        0.02      4.18 o
 -10   5   2       20.55       13.23      5.80 o
  -9   5   2       15.07        3.56      4.67 o
  -8   5   2       84.19       81.50      6.82 o
  -7   5   2        0.96        2.87      3.79 o
  -6   5   2       66.92       65.25      6.38 o
  -5   5   2        6.19       15.99      2.68 o
  -4   5   2      493.00      462.31     17.03 o
  -3   5   2        0.07        1.18      1.32 o
  -2   5   2      176.55      139.83     10.76 o
  -1   5   2     1357.94     1382.30     43.28 o
   0   5   2        0.63        2.73      1.74 o
   1   5   2        0.09        4.74      2.74 o
   2   5   2      173.51      189.72      9.28 o
   3   5   2      525.26      582.65     40.27 o
   4   5   2        0.19        1.84      2.09 o
   5   5   2      350.77      379.56     16.59 o
   6   5   2       11.35       14.26      3.92 o
   7   5   2        5.88       11.45      4.28 o
   8   5   2       46.92       65.49      7.61 o
   9   5   2       21.80       30.09      6.76 o
  10   5   2       24.98       22.67      6.45 o
  11   5   2       10.97        8.98      5.52 o
  12   5   2        2.80        5.80      6.86 o
 -12   6   2        2.03        6.00      5.73 o
 -11   6   2       13.63       22.50     14.85 o
 -10   6   2        8.98       16.83      6.53 o
  -9   6   2       46.55       47.52      8.12 o
  -8   6   2        6.88       14.19      5.80 o
  -7   6   2       92.27       76.33      9.15 o
  -6   6   2       29.83       41.64      4.70 o
  -5   6   2        1.85       10.86      6.44 o
  -4   6   2       93.29       93.75      6.73 o
  -3   6   2      126.62      110.00      7.25 o
  -2   6   2       22.90       24.77      2.47 o
  -1   6   2       27.65       31.89      4.58 o
   0   6   2       21.27       22.57      5.01 o
   1   6   2      114.45      144.33      8.29 o
   2   6   2        3.73       -1.44      2.09 o
   3   6   2        0.80        0.63      2.57 o
   4   6   2        2.69       -1.35      2.03 o
   5   6   2        6.29       23.98      4.20 o
   6   6   2       18.22       22.84      5.56 o
   7   6   2        0.87        3.57      3.83 o
   8   6   2       12.06       28.05      6.24 o
   9   6   2        0.45       -3.22      3.99 o
  10   6   2        0.59       -0.07      4.06 o
  11   6   2        7.19       10.07      6.13 o
 -11   7   2        0.00        3.85      5.05 o
 -10   7   2        3.82        5.26      5.46 o
  -9   7   2       17.44        9.12      5.19 o
  -8   7   2        1.12        3.80      4.58 o
  -7   7   2       19.63       21.39      6.31 o
  -6   7   2       22.49       30.82      6.54 o
  -5   7   2       50.55       48.66      7.20 o
  -4   7   2       26.05       29.19      5.02 o
  -3   7   2        0.20        2.10      2.66 o
  -2   7   2       49.76       58.02      8.89 o
  -1   7   2      186.76      185.37     16.03 o
   0   7   2      106.54      115.14     13.96 o
   1   7   2       80.78       81.22      6.71 o
   2   7   2       49.24       66.52      6.42 o
   3   7   2        1.48        4.65      2.68 o
   4   7   2        1.02        3.48      3.36 o
   5   7   2        1.99        3.11      2.78 o
   6   7   2        7.11        3.35      3.46 o
   7   7   2       10.90       18.28      5.57 o
   8   7   2       18.45       20.81      9.05 o
   9   7   2       23.36       29.13      7.80 o
  10   7   2       10.71       11.16      7.26 o
  -9   8   2        3.43        0.10      4.18 o
  -8   8   2       10.65       12.92      6.18 o
  -7   8   2       71.33       55.69     11.12 o
  -6   8   2        8.12        6.35      4.73 o
  -5   8   2        6.24        7.35      3.61 o
  -4   8   2       56.84       47.96      6.44 o
  -3   8   2        0.16        4.22      3.93 o
  -2   8   2       64.18       71.58      9.16 o
  -1   8   2       46.90       58.03      9.30 o
   0   8   2        1.73        5.09      4.15 o
   1   8   2       87.42       94.75     11.36 o
   2   8   2       49.49       42.55      6.68 o
   3   8   2        3.40        6.00      3.65 o
   4   8   2       22.31       24.85      4.89 o
   5   8   2        0.33        3.50      4.24 o
   6   8   2        3.81       -0.36      3.60 o
   7   8   2        7.32       10.43      5.56 o
   8   8   2        0.95        6.39     11.05 o
   9   8   2        0.68        8.52      6.40 o
  -8   9   2        0.00        2.79      6.54 o
  -7   9   2       13.00        4.28      6.27 o
  -6   9   2        0.03       -4.77      5.61 o
  -5   9   2       15.79        9.44      7.15 o
  -4   9   2       10.69        5.44      4.43 o
  -3   9   2       12.10       14.45      5.58 o
  -2   9   2       10.36        6.55      5.61 o
  -1   9   2       18.62       14.40      6.19 o
   0   9   2       59.46       67.58     10.55 o
   1   9   2        7.11       16.19      7.00 o
   2   9   2        6.08        0.53      4.06 o
   3   9   2        3.86        7.92      6.08 o
   4   9   2        6.79       17.89      8.50 o
   5   9   2        0.01       15.53     15.74 o
   6   9   2       12.83       20.95      9.32 o
   7   9   2        9.22       11.00      7.63 o
  -5  10   2       25.16       54.55     18.08 o
  -4  10   2        7.16       19.56     10.79 o
  -3  10   2        0.24       -2.32      4.90 o
  -2  10   2       15.78       20.33      8.00 o
  -1  10   2        5.47        8.99      6.55 o
   0  10   2        0.19        6.06      6.10 o
   1  10   2        2.29        1.68      5.01 o
   2  10   2       48.42       60.20     12.52 o
   3  10   2        6.14       -6.63      6.99 o
   4  10   2       33.84       48.58     12.76 o
 -14   1   3       13.92       35.10      9.30 o
 -13   1   3        0.35        3.44      4.65 o
 -12   1   3       35.24       41.45     10.13 o
 -11   1   3      160.22      169.77     16.04 o
 -10   1   3       78.56       57.22      5.68 o
  -9   1   3       49.99       43.30      4.23 o
  -8   1   3        2.37        3.24      1.41 o
  -7   1   3      332.49      338.88     11.02 o
  -6   1   3       30.76       28.01      2.90 o
  -5   1   3      624.99      623.30     16.76 o
  -4   1   3      797.36      791.24     19.19 o
  -3   1   3     1512.23     1680.13     44.19 o
  -2   1   3      547.46      561.35     17.96 o
  -1   1   3     1800.78     1805.80     28.33 o
   0   1   3     6313.38     6305.94    140.21 o
   1   1   3      200.92      163.79      4.88 o
   2   1   3     1783.86     1761.92     41.56 o
   3   1   3     1453.78     1537.81     35.50 o
   4   1   3      890.81      893.97     22.42 o
   5   1   3     2376.74     2297.84     63.65 o
   6   1   3      275.10      283.66      8.11 o
   7   1   3        3.62        9.15      1.58 o
   8   1   3       24.26       20.68      4.06 o
   9   1   3      115.16      100.57      6.98 o
  10   1   3       44.85       41.26      5.96 o
  11   1   3        0.00       -5.14      5.14 o
  12   1   3        5.46        6.96      4.82 o
  13   1   3        1.55       11.30      6.34 o
  14   1   3        3.79       25.20      8.99 o
 -14   2   3        3.42       -2.55      5.41 o
 -13   2   3       10.92       17.94     12.85 o
 -12   2   3        1.35        7.09      5.11 o
 -11   2   3        5.46        3.41      4.68 o
 -10   2   3       65.69       67.90      6.84 o
  -9   2   3       78.45       78.72      6.77 o
  -8   2   3       23.01       30.86      4.22 o
  -7   2   3       35.18       40.49      5.79 o
  -6   2   3        1.88        6.70      3.91 o
  -5   2   3      444.93      413.82     11.93 o
  -4   2   3       60.67       83.30      4.76 o
  -3   2   3      128.81      135.87      4.70 o
  -2   2   3      538.47      486.52     17.20 o
  -1   2   3     3201.64     3444.54     82.34 o
   0   2   3     6903.59     7491.66    296.02 o
   1   2   3      528.27      502.22     27.88 o
   2   2   3      122.27      123.15      3.42 o
   3   2   3     2383.50     2425.98     71.23 o
   4   2   3      147.47      107.04      3.53 o
   5   2   3      767.54      766.26     21.45 o
   6   2   3      493.32      458.75     18.02 o
   7   2   3      204.67      183.86     13.35 o
   8   2   3      285.71      288.24     14.69 o
   9   2   3       76.79       82.18     10.45 o
  10   2   3       20.79       18.43      4.65 o
  11   2   3       19.57       23.90      5.89 o
  12   2   3       12.33       17.10      6.36 o
  13   2   3       33.91       42.87      8.83 o
  14   2   3        4.40        2.49      5.92 o
 -14   3   3       54.51       71.14     16.16 o
 -13   3   3        1.16       -1.01      4.53 o
 -12   3   3        1.60        2.02      3.64 o
 -11   3   3      143.39      138.07     12.35 o
 -10   3   3       40.06       34.72      5.82 o
  -9   3   3       20.88       22.80      4.77 o
  -8   3   3      141.94      141.84      9.29 o
  -7   3   3       36.02       27.61      3.66 o
  -6   3   3     1323.99     1295.63     41.84 o
  -5   3   3      282.69      309.02     11.54 o
  -4   3   3      577.77      537.77     17.85 o
  -3   3   3      758.84      658.69     23.47 o
  -2   3   3      350.26      384.53     12.20 o
  -1   3   3     1393.61     1489.58     69.25 o
   0   3   3       44.72       41.51      1.93 o
   1   3   3      527.29      669.18     16.04 o
   2   3   3       51.69       31.84      1.74 o
   3   3   3     3507.30     3555.45    100.20 o
   4   3   3      268.34      246.71      7.32 o
   5   3   3     1004.60      967.65     26.69 o
   6   3   3     1866.59     1936.48     77.48 o
   7   3   3      127.62      140.06      7.89 o
   8   3   3        7.84       16.38      6.51 o
   9   3   3       89.45       99.91      8.09 o
  10   3   3       12.43       29.50      4.53 o
  11   3   3        0.58        4.38      3.26 o
  12   3   3       22.78       23.84      9.04 o
  13   3   3        1.01        0.21      5.11 o
 -13   4   3        2.65        7.83      7.37 o
 -12   4   3        0.12       -0.43      4.16 o
 -11   4   3        0.37        0.07      3.12 o
 -10   4   3       23.81       42.46      6.41 o
  -9   4   3      264.78      234.78     15.45 o
  -8   4   3       60.91       60.92      6.94 o
  -7   4   3      925.31      799.90     38.42 o
  -6   4   3      278.61      283.26     11.08 o
  -5   4   3      530.36      520.96     17.31 o
  -4   4   3     1038.50     1042.49     37.89 o
  -3   4   3        6.09       12.17      2.02 o
  -2   4   3      249.81      290.77      9.08 o
  -1   4   3     2111.35     2420.59    104.99 o
   0   4   3      733.80      958.00     39.70 o
   1   4   3       13.55       20.37      2.48 o
   2   4   3      148.46      141.56      6.53 o
   3   4   3      212.61      234.85     13.13 o
   4   4   3      879.12      777.89     27.98 o
   5   4   3      958.54      906.07     27.54 o
   6   4   3       41.59       44.38      5.42 o
   7   4   3       96.75       98.61      6.34 o
   8   4   3        9.34       14.44      3.29 o
   9   4   3        0.29        8.54      7.10 o
  10   4   3       12.43       15.05      4.83 o
  11   4   3       10.79       22.59     11.53 o
  12   4   3        1.69        8.00      6.68 o
  13   4   3       13.35        2.34      8.14 o
 -13   5   3        1.03        0.74      5.34 o
 -12   5   3       13.88       23.74      7.54 o
 -11   5   3       56.32       63.80      9.93 o
 -10   5   3       20.87       24.31      6.39 o
  -9   5   3       72.15       76.91      7.68 o
  -8   5   3        0.16        0.00      3.43 o
  -7   5   3        2.69        1.70      2.33 o
  -6   5   3      263.72      272.26     11.12 o
  -5   5   3      859.71      901.99     32.70 o
  -4   5   3        6.17        6.07      1.76 o
  -3   5   3      230.85      257.36      9.23 o
  -2   5   3      754.63      728.68     23.68 o
  -1   5   3      159.34      216.54      7.70 o
   0   5   3      152.47      175.17      9.44 o
   1   5   3       41.40       51.17      4.01 o
   2   5   3        9.65       15.97      3.19 o
   3   5   3     1380.77     1366.51     57.50 o
   4   5   3      360.25      351.16     15.66 o
   5   5   3        1.51       -0.25      1.59 o
   6   5   3      336.19      322.72     20.72 o
   7   5   3       48.63       55.29      6.95 o
   8   5   3        5.99        0.26      3.03 o
   9   5   3       14.45       24.45      6.03 o
  10   5   3       13.82       10.33      4.92 o
  11   5   3        2.35        5.61      4.73 o
  12   5   3       77.80       91.62     15.85 o
 -12   6   3        3.17        3.02      5.37 o
 -11   6   3       11.86       21.01      8.21 o
 -10   6   3       15.21        9.78      5.67 o
  -9   6   3       67.22       88.16     10.50 o
  -8   6   3       66.31       79.47     14.65 o
  -7   6   3      285.62      290.35     21.16 o
  -6   6   3        0.01        6.75      5.43 o
  -5   6   3      402.12      390.42     25.32 o
  -4   6   3      121.10      130.79      8.61 o
  -3   6   3        3.61        8.94      4.35 o
  -2   6   3       39.28       47.13      3.55 o
  -1   6   3      171.77      177.87      7.37 o
   0   6   3       77.53       75.09      5.64 o
   1   6   3      255.82      275.71     14.13 o
   2   6   3      303.14      314.32     15.95 o
   3   6   3       13.87       22.23      3.92 o
   4   6   3      368.05      387.16     24.33 o
   5   6   3        2.63        0.29      2.13 o
   6   6   3       30.44       47.68      9.49 o
   7   6   3        3.84        5.03      3.71 o
   8   6   3        4.66        6.47      4.66 o
   9   6   3        2.88       -2.19      3.97 o
  10   6   3       33.86       28.57      7.85 o
  11   6   3        5.61        7.86      5.75 o
 -11   7   3       26.02       34.87     10.01 o
 -10   7   3        0.16       -3.26      4.64 o
  -9   7   3        7.99        9.09      5.20 o
  -8   7   3        0.01        4.90      5.02 o
  -7   7   3        0.06        0.97      3.46 o
  -6   7   3       48.69       43.23      5.70 o
  -5   7   3       61.30       73.05      7.01 o
  -4   7   3        6.10        3.94      2.96 o
  -3   7   3       63.92       76.09      6.81 o
  -2   7   3      111.48      101.15      7.93 o
  -1   7   3        7.38        8.12     10.02 o
   0   7   3       73.77      106.99      9.76 o
   1   7   3      200.89      187.93     12.71 o
   2   7   3       16.98       23.78      6.65 o
   3   7   3        4.64       22.22      8.42 o
   4   7   3       34.07       35.50      4.92 o
   5   7   3       18.67       13.90      3.72 o
   6   7   3        0.77        5.60      4.96 o
   7   7   3       23.20       31.03      7.52 o
   8   7   3        3.86        1.36      4.42 o
   9   7   3        1.75        7.25      7.07 o
  10   7   3       31.83       29.33      8.73 o
  -9   8   3       11.61       22.95      8.25 o
  -8   8   3        7.57        7.20      6.03 o
  -7   8   3       39.16       48.93      9.46 o
  -6   8   3        0.17       -0.49      3.67 o
  -5   8   3       82.38       76.00      8.11 o
  -4   8   3       12.17       10.83      3.76 o
  -3   8   3       11.88        8.19      8.01 o
  -2   8   3       10.34       28.73      6.03 o
  -1   8   3       11.93       19.91      8.14 o
   0   8   3        3.57        4.43      4.43 o
   1   8   3        4.88       -2.44      2.63 o
   2   8   3       34.26       32.96      6.09 o
   3   8   3        9.47        4.17      3.36 o
   4   8   3        4.23        4.78      3.64 o
   5   8   3        0.41       -4.65      4.72 o
   6   8   3        6.88       10.05      5.54 o
   7   8   3        0.58        2.78      5.42 o
   8   8   3        0.18        9.24      8.13 o
   9   8   3        0.85        5.68      6.15 o
  -7   9   3        1.97       18.69     14.27 o
  -6   9   3       17.70       14.04      7.52 o
  -5   9   3        1.51        2.21      5.43 o
  -4   9   3        8.92        5.15      5.56 o
  -3   9   3        9.51       17.40      7.54 o
  -2   9   3        0.74       -3.20      5.07 o
  -1   9   3        0.50        6.17      5.24 o
   0   9   3        4.41        0.27      3.87 o
   1   9   3       18.55       16.54      6.94 o
   2   9   3        3.81       30.74     15.14 o
   3   9   3       38.19       47.49     12.09 o
   4   9   3       17.85       15.33     12.87 o
   5   9   3        0.13        2.89      5.59 o
   6   9   3        0.33        2.68      6.06 o
   7   9   3        1.46       -0.75      5.91 o
  -5  10   3        0.06       12.59      9.02 o
  -4  10   3        2.97        6.02      7.31 o
  -3  10   3        7.64        4.23      6.17 o
  -2  10   3        1.26       -5.65      5.95 o
  -1  10   3        0.02        1.08      4.99 o
   0  10   3        6.79        8.10      6.31 o
   1  10   3        2.29        9.64      6.67 o
   2  10   3        1.03        0.13      4.58 o
   3  10   3        0.55        2.12      6.77 o
   4  10   3        0.56       -0.07      5.15 o
 -14   0   4       26.06       48.45     26.92 o
 -13   0   4       70.71       63.36     16.15 o
 -12   0   4      108.24      157.89     24.80 o
 -11   0   4      245.41      230.11     27.04 o
 -10   0   4      201.88      238.74     18.90 o
  -9   0   4      490.58      515.07     28.27 o
  -8   0   4      198.62      201.87     11.63 o
  -7   0   4      752.93      753.70     35.26 o
  -6   0   4      952.06      889.77     51.80 o
  -5   0   4     2649.72     2927.99    159.77 o
  -4   0   4      544.83      616.34     21.82 o
  -3   0   4     1657.21     1780.86     58.50 o
  -2   0   4       24.98       32.35      4.21 o
  -1   0   4     1159.96     1230.72    113.86 o
   0   0   4     7542.67     7142.24    154.27 o
   1   0   4        6.41        9.66      3.14 o
   2   0   4       16.16       36.86      3.11 o
   3   0   4      678.31      764.52     25.62 o
   4   0   4     2082.05     2170.61     82.88 o
   5   0   4      809.68      761.84     29.52 o
   6   0   4       49.40       51.79      4.27 o
   7   0   4       74.35       75.09      6.11 o
   8   0   4     3846.35     3496.55    179.47 o
   9   0   4        3.45       12.48     17.66 o
  10   0   4       22.76       44.83     14.73 o
  11   0   4      135.01      119.27     18.82 o
  12   0   4       49.10       51.15     13.36 o
  13   0   4       12.79       21.31     10.40 o
  14   0   4       29.70       28.13     21.47 o
 -14   1   4       19.87       32.64      9.26 o
 -13   1   4       24.59       13.89      6.18 o
 -12   1   4       56.00       69.76      9.39 o
 -11   1   4      492.06      496.89     34.71 o
 -10   1   4        1.17        1.69      2.18 o
  -9   1   4       79.06       85.10      6.16 o
  -8   1   4       57.42       47.81      4.82 o
  -7   1   4       11.59        8.60      2.03 o
  -6   1   4      225.90      247.28      8.30 o
  -5   1   4      889.46     1056.01     29.84 o
  -4   1   4      362.63      408.54     12.35 o
  -3   1   4      985.61     1058.24     25.13 o
  -2   1   4     2169.72     2099.42     44.28 o
  -1   1   4     1235.79     1312.00     23.73 o
   0   1   4     3999.78     4153.11     81.75 o
   1   1   4     3375.02     3167.69    149.53 o
   2   1   4      561.07      573.18     26.89 o
   3   1   4      143.99      156.42      4.56 o
   4   1   4       66.13       42.32      2.28 o
   5   1   4        1.33        0.54      1.09 o
   6   1   4      126.34      131.54      4.94 o
   7   1   4      291.77      276.98      9.87 o
   8   1   4       90.32       83.71      6.20 o
   9   1   4       16.19       24.02      4.68 o
  10   1   4      685.82      690.82     43.82 o
  11   1   4        1.02        1.79      3.85 o
  12   1   4       20.52       23.35      8.50 o
  13   1   4       37.75       31.59      8.15 o
 -14   2   4        1.45       14.33      7.20 o
 -13   2   4       20.81       30.50      9.43 o
 -12   2   4        0.02        3.80      4.75 o
 -11   2   4        1.48        0.01      2.94 o
 -10   2   4       12.65       27.31      4.97 o
  -9   2   4      108.49      107.92      7.90 o
  -8   2   4        0.66       -2.56      2.56 o
  -7   2   4        5.24        8.75      2.82 o
  -6   2   4       19.57       21.30      2.23 o
  -5   2   4      973.01     1061.14     32.61 o
  -4   2   4       11.07       20.32      2.80 o
  -3   2   4      331.55      339.69      8.89 o
  -2   2   4      132.01      147.62      4.11 o
  -1   2   4      377.86      310.57      7.16 o
   0   2   4     3277.94     3653.16    210.38 o
   1   2   4      242.54      253.60      6.75 o
   2   2   4      434.55      508.51     18.19 o
   3   2   4        2.65       20.87      2.36 o
   4   2   4     2489.76     2637.34     86.47 o
   5   2   4      146.41      127.60      5.29 o
   6   2   4      504.50      488.58     22.68 o
   7   2   4        8.06        6.71      2.20 o
   8   2   4      661.25      666.57     29.89 o
   9   2   4       51.94       52.47      5.59 o
  10   2   4       48.86       49.10      5.64 o
  11   2   4       10.62       19.94      9.44 o
  12   2   4        0.01        3.98      4.60 o
  13   2   4        5.02        3.16      4.42 o
 -14   3   4       12.85       11.86      9.70 o
 -13   3   4        0.43        6.18      5.54 o
 -12   3   4        1.57       12.61      4.72 o
 -11   3   4        2.99       -3.46      3.46 o
 -10   3   4        0.66        1.78      4.50 o
  -9   3   4      120.71      111.04      8.79 o
  -8   3   4       54.59       53.01      5.58 o
  -7   3   4      208.80      192.63      8.24 o
  -6   3   4       73.90       72.20      4.18 o
  -5   3   4      304.58      284.67      9.84 o
  -4   3   4      451.97      394.82     13.63 o
  -3   3   4       52.58       52.01      2.84 o
  -2   3   4       62.49       65.68      2.96 o
  -1   3   4      219.21      228.23     11.97 o
   0   3   4      179.77      181.36      7.20 o
   1   3   4      821.09      855.40     32.56 o
   2   3   4      251.20      275.52      7.56 o
   3   3   4       12.42       12.73      1.76 o
   4   3   4      576.98      532.11     15.57 o
   5   3   4      637.03      613.66     18.47 o
   6   3   4        0.88        0.62      1.17 o
   7   3   4      121.40      126.43      7.71 o
   8   3   4        0.13       -0.24      2.17 o
   9   3   4       10.44       23.27      4.03 o
  10   3   4       62.12       71.91      7.20 o
  11   3   4        3.87        3.01      3.12 o
  12   3   4       15.97       32.38      8.98 o
  13   3   4       25.08       35.86     11.65 o
 -13   4   4        2.41        0.70      5.88 o
 -12   4   4        0.77        0.93      3.73 o
 -11   4   4       10.97       22.90      6.85 o
 -10   4   4       38.21       47.55      6.78 o
  -9   4   4       51.81       64.49      7.98 o
  -8   4   4       47.45       63.00      9.13 o
  -7   4   4      125.09      116.27      8.41 o
  -6   4   4        3.09        7.33      3.06 o
  -5   4   4       72.76       56.86      7.56 o
  -4   4   4        0.82        1.99      1.44 o
  -3   4   4       18.15       10.49      2.51 o
  -2   4   4     1092.37     1075.50     36.99 o
  -1   4   4      173.55      176.67     10.60 o
   0   4   4      432.10      468.92     13.40 o
   1   4   4      355.87      369.97      9.85 o
   2   4   4       40.54       38.76      3.00 o
   3   4   4       21.37       18.86      3.55 o
   4   4   4      561.43      583.81     31.38 o
   5   4   4       16.33       11.21      1.69 o
   6   4   4      158.66      161.17      8.61 o
   7   4   4        4.79        9.24      2.49 o
   8   4   4       19.85       13.27      3.44 o
   9   4   4        4.15       -1.10      3.51 o
  10   4   4        3.88        3.63      4.96 o
  11   4   4        0.37       -0.59      4.75 o
  12   4   4        1.01       13.97     10.33 o
 -13   5   4       10.88        3.61      6.84 o
 -12   5   4        2.88        4.76      5.32 o
 -11   5   4        8.19       15.42      6.41 o
 -10   5   4       42.42       50.00      8.86 o
  -9   5   4        7.30        6.98      4.07 o
  -8   5   4        5.03        7.41      4.25 o
  -7   5   4       37.10       43.62      5.89 o
  -6   5   4       60.59       59.95      4.44 o
  -5   5   4       45.56       53.12      5.10 o
  -4   5   4      121.48      119.90      6.13 o
  -3   5   4      361.69      340.08     12.78 o
  -2   5   4      127.23      141.71      6.28 o
  -1   5   4      468.82      445.95     16.81 o
   0   5   4      381.09      362.64     11.88 o
   1   5   4      312.02      317.90     14.08 o
   2   5   4       63.08       59.58      5.84 o
   3   5   4        8.38        9.13      2.98 o
   4   5   4       38.31       45.80      8.41 o
   5   5   4        6.56        7.27      2.36 o
   6   5   4        3.05        0.66      2.72 o
   7   5   4       87.69       85.67      8.99 o
   8   5   4        0.28        6.78      4.23 o
   9   5   4        0.19        2.92      3.84 o
  10   5   4       10.26       14.09      6.11 o
  11   5   4        5.77       13.05      6.50 o
  12   5   4        1.03        3.32      6.42 o
 -12   6   4       15.40       16.24     11.08 o
 -11   6   4        2.26        1.83      4.82 o
 -10   6   4       11.29       21.71      6.89 o
  -9   6   4      179.27      140.17     14.49 o
  -8   6   4        7.98        3.27      3.66 o
  -7   6   4       53.73       62.65      8.80 o
  -6   6   4      187.47      166.99     11.09 o
  -5   6   4       92.70       83.87      8.88 o
  -4   6   4       26.98       30.46      6.04 o
  -3   6   4       56.25       63.52      4.40 o
  -2   6   4       39.10       36.00      4.06 o
  -1   6   4      151.80      140.21      9.37 o
   0   6   4       35.94       49.76      6.83 o
   1   6   4       74.83       76.44      6.41 o
   2   6   4      118.93      117.33      9.63 o
   3   6   4       72.33       99.73      7.57 o
   4   6   4        2.87        5.06      5.72 o
   5   6   4        0.15       -1.57      2.29 o
   6   6   4       14.26       13.20      5.00 o
   7   6   4        3.30        7.72      4.25 o
   8   6   4       48.68       53.96      8.83 o
   9   6   4        1.16       -1.72      5.21 o
  10   6   4       29.33       32.16      8.43 o
  11   6   4       18.06       16.85      7.72 o
 -11   7   4       32.08       32.74     11.65 o
 -10   7   4        0.14       16.01      6.51 o
  -9   7   4       17.55       12.76      7.15 o
  -8   7   4        6.95        7.53      5.12 o
  -7   7   4       75.12       81.60     10.53 o
  -6   7   4       32.87       45.37      5.91 o
  -5   7   4        7.34       16.99      8.07 o
  -4   7   4      101.62      104.38      8.76 o
  -3   7   4       20.76       14.62      5.00 o
  -2   7   4      208.87      188.30      9.15 o
  -1   7   4       39.65       34.94      5.71 o
   0   7   4      142.97      152.91     11.03 o
   1   7   4      221.94      244.84     15.39 o
   2   7   4       86.39       77.81      7.80 o
   3   7   4      102.14      110.72      9.67 o
   4   7   4        0.01        2.68      4.11 o
   5   7   4       58.84       59.45      6.99 o
   6   7   4       15.83       11.41      5.38 o
   7   7   4        0.14       -0.42      3.75 o
   8   7   4        4.79        1.68      5.81 o
   9   7   4        5.81       -4.71      5.24 o
  10   7   4       47.20       51.75     11.53 o
  -9   8   4       45.83       38.12      9.67 o
  -8   8   4       18.31        9.44      5.69 o
  -7   8   4        0.27       -0.53      4.12 o
  -6   8   4       38.13       50.33      8.89 o
  -5   8   4        0.38       -1.98      3.13 o
  -4   8   4        4.93        5.30      4.47 o
  -3   8   4       54.91       67.23      9.97 o
  -2   8   4        0.52       -4.73      4.73 o
  -1   8   4      117.26      114.65     12.51 o
   0   8   4       45.61       49.50      7.68 o
   1   8   4       22.20       25.42      6.04 o
   2   8   4        1.72       14.17      9.19 o
   3   8   4        5.37       14.61      6.51 o
   4   8   4        0.90       -1.46      3.06 o
   5   8   4        3.06       14.94     10.39 o
   6   8   4        2.97        8.05      6.17 o
   7   8   4        2.03       18.71     13.15 o
   8   8   4       39.02       59.42     12.10 o
  -7   9   4        8.93        1.94      6.13 o
  -6   9   4        6.87       12.90      8.16 o
  -5   9   4       13.79        5.55      6.34 o
  -4   9   4       13.72       12.11      5.98 o
  -3   9   4       18.93       25.49      7.59 o
  -2   9   4       22.21       34.53      8.05 o
  -1   9   4       16.15       15.82      9.78 o
   0   9   4        2.46       18.54     15.06 o
   1   9   4       46.09       41.18      9.19 o
   2   9   4       28.30       23.79      8.95 o
   3   9   4       56.69       52.32     10.48 o
   4   9   4        0.73        7.18      7.78 o
   5   9   4        1.14        3.19      5.67 o
   6   9   4       13.36       19.27      9.04 o
   7   9   4        9.84       14.08      8.08 o
  -4  10   4        1.60       -2.06      7.07 o
  -3  10   4        8.13       15.39      7.42 o
  -2  10   4        2.51        4.88      7.31 o
  -1  10   4        8.13       10.49      6.58 o
   0  10   4        0.02        0.49      4.76 o
   1  10   4       12.42        0.07      4.92 o
   2  10   4       10.41        9.17      6.34 o
   3  10   4        0.05       -2.45      7.45 o
 -14   1   5        5.15        9.79      6.89 o
 -13   1   5       10.98       11.22      6.42 o
 -12   1   5        0.06        7.35      5.24 o
 -11   1   5        0.38       10.11      7.41 o
 -10   1   5       21.61       30.79      7.05 o
  -9   1   5        3.93        5.61      2.40 o
  -8   1   5        3.27        7.57      5.06 o
  -7   1   5       67.47       51.80      4.17 o
  -6   1   5       84.51       91.37      6.74 o
  -5   1   5       13.24       14.10      2.61 o
  -4   1   5       73.25      101.27      3.70 o
  -3   1   5      844.43      840.82     20.17 o
  -2   1   5     1965.29     2212.84    125.19 o
  -1   1   5     2389.29     2411.09     39.02 o
   0   1   5     1156.86     1086.98     18.07 o
   1   1   5      521.77      448.95     22.41 o
   2   1   5       86.82       90.14      3.65 o
   3   1   5      144.56      114.11      4.13 o
   4   1   5       98.24       90.09      5.61 o
   5   1   5       74.76       64.14      3.63 o
   6   1   5       39.16       36.26      2.75 o
   7   1   5       16.54       13.62      2.63 o
   8   1   5       85.07       77.41      6.12 o
   9   1   5      207.15      208.86     12.91 o
  10   1   5       20.45       20.70      5.83 o
  11   1   5        9.89        8.78      4.49 o
  12   1   5        4.38        5.52      4.66 o
  13   1   5        3.18       35.30     22.26 o
 -14   2   5       35.74       57.09     12.28 o
 -13   2   5        0.69        9.81      6.22 o
 -12   2   5       50.25       59.13     10.14 o
 -11   2   5      147.48      166.08     15.65 o
 -10   2   5        4.01       15.90      4.43 o
  -9   2   5       56.69       52.09      5.79 o
  -8   2   5       92.99      106.00      5.78 o
  -7   2   5       36.73       33.42      3.79 o
  -6   2   5       16.42       11.50      2.45 o
  -5   2   5      267.76      272.11     13.87 o
  -4   2   5      106.72       87.37      6.47 o
  -3   2   5      211.15      180.76     10.85 o
  -2   2   5      297.63      234.73      6.32 o
  -1   2   5      143.02      125.06      4.94 o
   0   2   5      601.42      739.08     21.54 o
   1   2   5      121.71      141.26      4.97 o
   2   2   5      142.48      136.00      8.83 o
   3   2   5      329.80      314.23      9.01 o
   4   2   5     1564.86     1620.01     48.45 o
   5   2   5     1742.46     1586.85     52.81 o
   6   2   5      163.31      179.04      7.32 o
   7   2   5      106.34      102.15      7.18 o
   8   2   5      471.97      449.07     22.48 o
   9   2   5        1.57        2.97      4.15 o
  10   2   5       51.52       48.81      5.87 o
  11   2   5        5.11        3.16      4.50 o
  12   2   5       16.33       14.68      5.74 o
  13   2   5        9.41        1.18      5.71 o
 -14   3   5        0.26        1.50      6.45 o
 -13   3   5        6.65       21.45     12.07 o
 -12   3   5        0.79       18.52      9.26 o
 -11   3   5        0.61        2.27      3.31 o
 -10   3   5       54.54       60.72      7.05 o
  -9   3   5       23.65       48.73      5.93 o
  -8   3   5      319.86      297.64     16.76 o
  -7   3   5      703.60      749.85     28.46 o
  -6   3   5      246.89      286.66     11.58 o
  -5   3   5      819.95      731.12     27.04 o
  -4   3   5      486.16      532.86     40.78 o
  -3   3   5       22.44       32.08      3.48 o
  -2   3   5     1405.92     1599.20     45.91 o
  -1   3   5     1082.92     1142.22     63.03 o
   0   3   5      566.75      678.42     53.46 o
   1   3   5      199.42      157.39      4.90 o
   2   3   5       62.25       52.03      3.08 o
   3   3   5       75.16       59.98      3.00 o
   4   3   5     1568.94     1469.49     52.95 o
   5   3   5      315.19      324.24     11.07 o
   6   3   5       85.33       98.11      4.65 o
   7   3   5       93.40      101.40     11.59 o
   8   3   5       78.81       87.91      9.56 o
   9   3   5       70.44       62.44      6.30 o
  10   3   5       99.74       87.46      8.32 o
  11   3   5        2.03       -0.55      3.01 o
  12   3   5        0.93       -2.31      5.21 o
  13   3   5       32.88       48.14     17.98 o
 -13   4   5        2.75       16.47      9.46 o
 -12   4   5       35.15       37.99      7.23 o
 -11   4   5       18.10       31.45      6.49 o
 -10   4   5        0.09        4.47      3.82 o
  -9   4   5      101.17       96.46      9.53 o
  -8   4   5       52.04       75.46      7.54 o
  -7   4   5       16.90       25.36      4.07 o
  -6   4   5     1122.78     1067.84     40.24 o
  -5   4   5      804.20      796.55     31.53 o
  -4   4   5      294.06      280.97     10.97 o
  -3   4   5      348.10      363.72     12.94 o
  -2   4   5       80.51       83.50      3.99 o
  -1   4   5     1005.91     1187.91     59.29 o
   0   4   5      874.81      990.53     56.72 o
   1   4   5      169.67      162.74      6.10 o
   2   4   5      625.01      593.42     17.34 o
   3   4   5      873.34      846.74     33.17 o
   4   4   5      141.66      144.48      5.58 o
   5   4   5      528.19      525.05     19.07 o
   6   4   5      420.04      389.18     21.47 o
   7   4   5        6.36        8.66      4.45 o
   8   4   5      166.47      173.88     10.95 o
   9   4   5        1.24       13.33      7.06 o
  10   4   5        0.64       -0.96      3.64 o
  11   4   5       23.15       30.20      7.71 o
  12   4   5       44.05       44.89     12.63 o
 -13   5   5        5.97        3.53      6.85 o
 -12   5   5        1.00        7.64      5.94 o
 -11   5   5        1.65        2.30      4.27 o
 -10   5   5       66.74       69.36      9.89 o
  -9   5   5        0.41       -1.50      2.81 o
  -8   5   5      182.43      164.41     21.90 o
  -7   5   5      556.97      520.69     22.29 o
  -6   5   5      240.99      195.60      9.96 o
  -5   5   5      141.33      142.86     12.28 o
  -4   5   5      420.25      428.82     17.22 o
  -3   5   5       10.49       18.60      3.21 o
  -2   5   5        0.75        0.02      2.22 o
  -1   5   5      474.36      518.65     18.12 o
   0   5   5      216.18      236.33     16.85 o
   1   5   5     1423.82     1457.69     62.00 o
   2   5   5      640.99      669.97     29.26 o
   3   5   5       20.46       21.29      3.74 o
   4   5   5      435.03      435.09     25.75 o
   5   5   5       79.62       76.70      6.07 o
   6   5   5        0.39        2.19      3.43 o
   7   5   5        3.19       -0.65      3.99 o
   8   5   5       18.88       17.34      5.51 o
   9   5   5        0.56        0.20      3.68 o
  10   5   5       61.15       83.43     11.54 o
  11   5   5        3.68        6.05      5.27 o
  12   5   5        0.19       19.47      9.46 o
 -12   6   5       18.74        8.90      6.52 o
 -11   6   5        5.95       -5.30      5.36 o
 -10   6   5        9.27        7.84      5.51 o
  -9   6   5        1.08        9.26      7.27 o
  -8   6   5        0.06        7.26      4.96 o
  -7   6   5       46.61       61.53     10.82 o
  -6   6   5       23.83       34.88      3.82 o
  -5   6   5      103.84      118.88      7.56 o
  -4   6   5        0.14       10.08      4.54 o
  -3   6   5       73.26       92.07      5.79 o
  -2   6   5      209.93      189.76      8.98 o
  -1   6   5       47.57       70.52      5.66 o
   0   6   5       26.55       38.57      4.73 o
   1   6   5      317.31      313.92     17.00 o
   2   6   5        0.17       -0.10      3.02 o
   3   6   5       58.81       66.17      6.08 o
   4   6   5      311.82      299.18     20.42 o
   5   6   5        0.23        2.15      2.24 o
   6   6   5       32.57       34.94      6.91 o
   7   6   5        9.52       12.73      5.03 o
   8   6   5        0.94       -0.42      4.19 o
   9   6   5       17.13       30.41      7.48 o
  10   6   5       29.49       32.96      8.82 o
  11   6   5        2.77       -1.42      5.35 o
 -11   7   5        1.12       -3.06      5.86 o
 -10   7   5       73.56       70.90     12.42 o
  -9   7   5       10.79       12.80      5.90 o
  -8   7   5       72.26       57.92      9.59 o
  -7   7   5       49.80       57.57      8.89 o
  -6   7   5       94.86       81.80     10.41 o
  -5   7   5       61.59       54.70      6.41 o
  -4   7   5        0.43        8.05      5.17 o
  -3   7   5        7.76       15.32      3.56 o
  -2   7   5       88.91      100.00      7.99 o
  -1   7   5      170.34      176.65     11.46 o
   0   7   5       27.44       36.63     11.88 o
   1   7   5      275.33      273.81     17.87 o
   2   7   5      309.04      340.15     20.60 o
   3   7   5      133.47      147.62     11.40 o
   4   7   5       44.42       55.09      6.53 o
   5   7   5        1.70       -1.29      2.82 o
   6   7   5        6.44        8.12      5.15 o
   7   7   5        2.58        5.53      5.10 o
   8   7   5       15.17       27.25      7.73 o
   9   7   5        1.60        4.34      5.36 o
  10   7   5       13.15       21.66      8.41 o
  -9   8   5        8.26       11.59     10.96 o
  -8   8   5        6.87        5.11      5.29 o
  -7   8   5        4.29       10.40      5.38 o
  -6   8   5        0.01       -1.31      3.56 o
  -5   8   5       19.01       24.66      6.31 o
  -4   8   5       21.42       36.82      7.39 o
  -3   8   5       27.94       43.45      7.99 o
  -2   8   5        1.74       10.08      5.65 o
  -1   8   5        0.29        4.73      5.90 o
   0   8   5       27.68       47.51      6.53 o
   1   8   5        0.05        1.09      3.14 o
   2   8   5       37.19       32.15      6.31 o
   3   8   5        1.25        2.43      3.99 o
   4   8   5       55.66       52.38      6.83 o
   5   8   5        1.59        4.57      5.04 o
   6   8   5        8.21        8.96      5.73 o
   7   8   5        1.79        0.34      4.48 o
   8   8   5        0.11       11.82      6.65 o
  -7   9   5        0.40        3.07      6.11 o
  -6   9   5        0.06        0.99      7.08 o
  -5   9   5        3.36        1.94      5.53 o
  -4   9   5       12.23        8.82     10.40 o
  -3   9   5        1.42        6.12      5.43 o
  -2   9   5        0.01        3.81      5.73 o
  -1   9   5        1.11        2.86      4.25 o
   0   9   5        5.11        4.45      5.06 o
   1   9   5        0.00        3.05      4.97 o
   2   9   5       13.75        5.99      5.20 o
   3   9   5       25.73       11.17      6.88 o
   4   9   5        0.29        9.63      7.11 o
   5   9   5        6.53        2.24      6.00 o
   6   9   5        0.09        1.53      5.47 o
  -4  10   5        1.32       13.07      9.26 o
  -3  10   5        0.49       -2.49      5.05 o
  -2  10   5        5.36       12.26      7.01 o
  -1  10   5        1.91        3.51      5.58 o
   0  10   5        0.12        3.24      5.60 o
   1  10   5        4.59       11.62      6.88 o
   2  10   5        7.38        9.14      7.28 o
   3  10   5        3.78        2.87      6.59 o
 -14   0   6       45.43       36.29     13.71 o
 -13   0   6       39.50       50.43     15.17 o
 -12   0   6      270.96      261.36     35.17 o
 -11   0   6      226.08      291.62     62.72 o
 -10   0   6        0.09        3.50      3.05 o
  -9   0   6       29.64       57.15      9.23 o
  -8   0   6       67.60      101.57     12.47 o
  -7   0   6      126.97      122.73      8.69 o
  -6   0   6      150.33      141.41      9.01 o
  -5   0   6      372.99      473.72     20.81 o
  -4   0   6       74.86       78.39      4.79 o
  -3   0   6      646.88      740.19     30.60 o
  -2   0   6      209.54      191.05      8.36 o
  -1   0   6     1053.59     1192.38     50.27 o
   0   0   6      256.40      205.83      6.98 o
   1   0   6      692.73      660.16     20.63 o
   2   0   6       49.81       65.84      5.67 o
   3   0   6      250.94      363.18     32.47 o
   4   0   6     2647.84     2887.23    127.60 o
   5   0   6      169.66      152.10      8.53 o
   6   0   6       82.37       80.45      7.95 o
   7   0   6      118.38      117.23      7.88 o
   8   0   6       37.38       29.38      5.99 o
   9   0   6      175.79      191.61     19.56 o
  10   0   6      144.15      127.58     17.17 o
  11   0   6        7.24        0.32      6.42 o
  12   0   6       21.33       50.75     13.53 o
  13   0   6        1.60        5.86      8.81 o
 -14   1   6        0.42        7.37      6.75 o
 -13   1   6       60.11       77.78     12.86 o
 -12   1   6       20.84       35.19      7.78 o
 -11   1   6       13.79       11.76      4.33 o
 -10   1   6      542.64      546.47     36.04 o
  -9   1   6      146.21      155.65      7.98 o
  -8   1   6       47.38       46.79      3.73 o
  -7   1   6        0.04        1.15      2.55 o
  -6   1   6      213.22      229.98      9.78 o
  -5   1   6       67.88       85.05      4.08 o
  -4   1   6      170.47      168.37      6.18 o
  -3   1   6        1.75        3.10      0.97 o
  -2   1   6       40.09       25.35      1.60 o
  -1   1   6     2068.76     2189.32    169.19 o
   0   1   6       11.04       28.66      1.35 o
   1   1   6        1.19        1.98      0.91 o
   2   1   6      742.84      924.60     28.12 o
   3   1   6      347.76      391.16     19.04 o
   4   1   6      329.25      327.28     11.19 o
   5   1   6      150.34      153.49      6.42 o
   6   1   6       77.75       71.89      3.87 o
   7   1   6      229.89      209.61      8.80 o
   8   1   6      141.45      130.99      6.42 o
   9   1   6       19.34       19.20      3.67 o
  10   1   6       12.35        4.41      5.28 o
  11   1   6       29.27       47.83      8.22 o
  12   1   6        0.79       -4.30      4.92 o
  13   1   6        5.39       11.63      6.63 o
 -14   2   6       28.59       36.43     14.06 o
 -13   2   6       11.64       23.84      8.37 o
 -12   2   6       50.86       43.05      8.62 o
 -11   2   6       37.47       51.94      7.31 o
 -10   2   6        2.51        4.88      3.53 o
  -9   2   6       30.33       40.24      5.33 o
  -8   2   6      150.85      166.83      8.49 o
  -7   2   6      366.54      368.57     14.76 o
  -6   2   6      125.36      141.92      8.13 o
  -5   2   6       99.58       85.80      4.44 o
  -4   2   6      265.68      252.73      8.12 o
  -3   2   6      674.54      655.36     17.69 o
  -2   2   6       18.94       17.53      1.55 o
  -1   2   6      673.38      629.38     25.25 o
   0   2   6       54.46       36.44      2.20 o
   1   2   6      104.55      101.14      3.62 o
   2   2   6      204.47      214.41      7.75 o
   3   2   6        2.00        3.43      1.34 o
   4   2   6      227.89      190.86      7.14 o
   5   2   6      719.10      651.59     21.45 o
   6   2   6      130.84      155.37      8.43 o
   7   2   6      157.91      160.34      6.94 o
   8   2   6       50.14       52.60      5.28 o
   9   2   6      255.99      285.20     17.06 o
  10   2   6       48.30       50.06      6.22 o
  11   2   6        0.01       -2.74      4.13 o
  12   2   6       51.77       58.19      9.97 o
  13   2   6        4.89       10.72      7.25 o
 -14   3   6        1.96       -4.94      7.30 o
 -13   3   6        0.01        2.06      5.07 o
 -12   3   6        0.95        1.17      4.62 o
 -11   3   6       34.89       32.77      7.17 o
 -10   3   6       27.06       30.29      5.23 o
  -9   3   6        7.89       17.50      6.29 o
  -8   3   6      134.19      137.20      7.71 o
  -7   3   6      307.43      266.33     12.05 o
  -6   3   6        2.88        0.45      1.55 o
  -5   3   6        0.79        0.06      1.44 o
  -4   3   6      552.54      510.66     16.41 o
  -3   3   6      340.68      334.33     12.91 o
  -2   3   6      390.15      331.43     10.34 o
  -1   3   6       62.79       60.04      3.23 o
   0   3   6      477.57      435.62     12.35 o
   1   3   6       49.55       51.93      5.48 o
   2   3   6       17.86       23.95      2.14 o
   3   3   6      623.15      576.01     17.80 o
   4   3   6      150.69      163.39      6.33 o
   5   3   6       88.11       85.90      4.55 o
   6   3   6       38.95       47.45      3.56 o
   7   3   6        6.95        4.11      3.00 o
   8   3   6       47.76       60.42      7.79 o
   9   3   6       83.95       79.95      8.95 o
  10   3   6        1.55       -2.17      3.13 o
  11   3   6        4.79        7.05      6.50 o
  12   3   6        6.15       12.93      7.40 o
 -13   4   6        6.43        5.67      7.15 o
 -12   4   6        1.81        7.38      5.04 o
 -11   4   6        1.17       -3.80      3.96 o
 -10   4   6        1.25        8.13      4.21 o
  -9   4   6       67.71       69.52      7.99 o
  -8   4   6       28.84       33.63      5.00 o
  -7   4   6       48.59       39.04      4.23 o
  -6   4   6       83.78       83.55      5.70 o
  -5   4   6       19.24       22.53      2.68 o
  -4   4   6      129.34      136.97      6.65 o
  -3   4   6       64.64       59.21      4.87 o
  -2   4   6        6.73        4.77      1.58 o
  -1   4   6      182.59      177.44     10.04 o
   0   4   6      390.63      354.72     20.77 o
   1   4   6       22.60       30.51      2.47 o
   2   4   6        0.60       -0.44      1.21 o
   3   4   6        9.83        8.86      2.53 o
   4   4   6      181.86      161.00      6.59 o
   5   4   6       29.50       32.49      3.71 o
   6   4   6       19.09       19.52      3.76 o
   7   4   6        5.26        4.42      2.44 o
   8   4   6       28.55       40.79      7.40 o
   9   4   6       42.07       55.93      8.79 o
  10   4   6       10.73        6.93      4.61 o
  11   4   6        6.18       11.48      5.90 o
  12   4   6       14.24       21.52      9.88 o
 -12   5   6        0.05        8.86      5.84 o
 -11   5   6       11.43       11.51      5.81 o
 -10   5   6        1.33        1.67      3.97 o
  -9   5   6       58.64       48.75      6.84 o
  -8   5   6      119.72      126.98     11.11 o
  -7   5   6       10.90        6.62      2.95 o
  -6   5   6      603.87      570.84     33.96 o
  -5   5   6       58.90       65.97      5.97 o
  -4   5   6       42.54       39.68      3.88 o
  -3   5   6       70.41       70.01      4.28 o
  -2   5   6       81.76       62.67      7.22 o
  -1   5   6      127.29      143.94      8.52 o
   0   5   6      286.02      297.38     20.57 o
   1   5   6       33.60       30.36      3.13 o
   2   5   6        3.32        7.33      3.17 o
   3   5   6      421.31      455.29     26.70 o
   4   5   6        0.99        1.17      2.16 o
   5   5   6        6.74       -2.49      3.24 o
   6   5   6      107.06       88.59     10.13 o
   7   5   6       21.93       25.84      5.67 o
   8   5   6        0.26       -1.30      3.45 o
   9   5   6        3.05        2.96      5.96 o
  10   5   6       42.27       43.97      9.08 o
  11   5   6       11.60       15.22      7.44 o
 -12   6   6        1.74       -4.92      5.78 o
 -11   6   6       11.95       24.48     12.84 o
 -10   6   6       20.59       40.70     11.63 o
  -9   6   6        2.68        4.18      4.15 o
  -8   6   6       39.04       43.65      7.89 o
  -7   6   6        0.66        3.86      3.08 o
  -6   6   6        0.02       -0.84      2.50 o
  -5   6   6        0.59        5.49      2.48 o
  -4   6   6        0.02        0.72      2.04 o
  -3   6   6       33.92       28.49      3.64 o
  -2   6   6       57.60       50.09      3.95 o
  -1   6   6      507.98      492.05     21.06 o
   0   6   6        1.08        1.32      2.53 o
   1   6   6      189.79      211.95     13.73 o
   2   6   6       64.95       43.95      5.29 o
   3   6   6        2.68        4.89      3.19 o
   4   6   6        6.28        2.14      2.72 o
   5   6   6        0.16       -0.52      2.44 o
   6   6   6        0.00        8.77      5.30 o
   7   6   6        3.07       10.29      5.27 o
   8   6   6        8.54       14.70      5.65 o
   9   6   6       27.05       32.95     10.90 o
  10   6   6        0.42       -6.54      6.54 o
 -10   7   6       30.35       40.92     11.51 o
  -9   7   6        5.01       13.47      6.09 o
  -8   7   6       13.43       17.19      6.04 o
  -7   7   6        7.18        1.51      3.91 o
  -6   7   6       22.43       23.54      5.20 o
  -5   7   6        2.38        3.26      3.32 o
  -4   7   6       52.61       48.53      5.74 o
  -3   7   6       11.74       10.35      3.49 o
  -2   7   6       21.95       26.62      4.79 o
  -1   7   6      152.05      165.11     14.78 o
   0   7   6      100.45      103.90      9.29 o
   1   7   6      189.46      168.11     12.57 o
   2   7   6        1.87        8.30      7.74 o
   3   7   6      152.96      133.32     10.19 o
   4   7   6       14.16       15.03      4.60 o
   5   7   6        2.80        0.22      7.41 o
   6   7   6        5.36        3.74      4.90 o
   7   7   6       16.64       11.49      5.48 o
   8   7   6       11.17       19.01      8.01 o
   9   7   6        1.35        6.49      4.99 o
  -9   8   6        1.15       -4.99      5.52 o
  -8   8   6       29.50       34.69      8.41 o
  -7   8   6        0.08        7.07      6.19 o
  -6   8   6        0.34       -1.92      4.05 o
  -5   8   6       27.95       21.69      6.15 o
  -4   8   6        0.10       11.70      5.82 o
  -3   8   6       11.42       27.60     13.15 o
  -2   8   6       77.38       66.37      9.77 o
  -1   8   6        1.61        4.24      4.22 o
   0   8   6       20.32       30.34     12.34 o
   1   8   6      143.08      105.14     11.28 o
   2   8   6        9.04        2.19      3.73 o
   3   8   6        7.09        2.53      3.62 o
   4   8   6       12.90       20.85      8.57 o
   5   8   6        0.02        4.30      5.37 o
   6   8   6       20.39       11.52      6.50 o
   7   8   6        8.19       15.06      9.52 o
   8   8   6        0.81       -1.50      5.74 o
  -7   9   6       11.61        9.06      7.71 o
  -6   9   6        2.36        3.44      6.13 o
  -5   9   6        5.09        7.74      6.93 o
  -4   9   6       14.35       22.86      7.60 o
  -3   9   6       21.10       26.43      8.37 o
  -2   9   6       22.46       12.93      6.56 o
  -1   9   6       16.31       18.58      7.04 o
   0   9   6        7.25        7.94      5.74 o
   1   9   6        4.58       -0.44      4.44 o
   2   9   6        0.25        6.03      5.29 o
   3   9   6       20.72        5.34      5.83 o
   4   9   6        6.43        2.63      5.75 o
   5   9   6        7.40       -2.22      6.04 o
   6   9   6        6.76        4.92      6.39 o
  -3  10   6        0.52        2.31      5.15 o
  -2  10   6       12.05        4.82      5.33 o
  -1  10   6        6.72        7.14      6.40 o
   0  10   6        5.02        3.73      5.77 o
   1  10   6       12.99        7.85      5.91 o
   2  10   6        0.00        7.41      7.19 o
 -14   1   7        6.08        6.57      7.54 o
 -13   1   7        5.83       13.50      6.51 o
 -12   1   7       32.52       34.79      8.59 o
 -11   1   7      112.09      109.40     12.96 o
 -10   1   7       74.70       69.54      5.53 o
  -9   1   7       46.30       46.03      7.01 o
  -8   1   7        3.03        7.47      2.52 o
  -7   1   7       42.73       57.53      4.32 o
  -6   1   7      572.77      591.46     20.82 o
  -5   1   7       10.37       12.51      3.23 o
  -4   1   7        0.85       -0.30      1.33 o
  -3   1   7     1509.02     1686.71     95.42 o
  -2   1   7      486.10      371.73     11.31 o
  -1   1   7      499.09      485.31     14.56 o
   0   1   7      446.13      420.21      9.69 o
   1   1   7       20.67       10.10      1.97 o
   2   1   7      297.72      296.99     10.06 o
   3   1   7       62.53       63.12      4.44 o
   4   1   7      368.01      380.38     13.30 o
   5   1   7      519.65      532.95     19.06 o
   6   1   7       23.16       25.49      2.59 o
   7   1   7       46.67       41.19      3.59 o
   8   1   7       11.59        6.56      2.41 o
   9   1   7        1.44        9.97      6.10 o
  10   1   7        4.02        5.23      4.22 o
  11   1   7       11.17       14.23      5.74 o
  12   1   7        0.01        4.22      5.09 o
  13   1   7       10.50       19.96      8.19 o
 -14   2   7        0.27        9.43      7.93 o
 -13   2   7       23.56       32.85      8.70 o
 -12   2   7        0.00        4.69      5.27 o
 -11   2   7        3.43       13.82      6.21 o
 -10   2   7       11.38       27.64      5.30 o
  -9   2   7        5.01        5.92      3.86 o
  -8   2   7      326.64      356.51     16.00 o
  -7   2   7      101.47      103.54      7.13 o
  -6   2   7      209.46      237.99      9.89 o
  -5   2   7       58.41       66.26      3.89 o
  -4   2   7      289.16      312.40     17.29 o
  -3   2   7     1245.21     1245.51     35.27 o
  -2   2   7        2.75        3.70      1.85 o
  -1   2   7     1787.21     1882.03    145.48 o
   0   2   7     1051.78      977.46     28.19 o
   1   2   7       33.49       58.40      2.71 o
   2   2   7       77.12       69.07      3.32 o
   3   2   7      980.14      905.39     27.78 o
   4   2   7        1.36       -0.09      1.37 o
   5   2   7       61.22       71.39      4.33 o
   6   2   7       95.12      104.00      5.67 o
   7   2   7        1.23        0.11      1.53 o
   8   2   7      532.46      506.56     32.86 o
   9   2   7        0.08       14.98      8.08 o
  10   2   7       41.65       41.55      5.62 o
  11   2   7        1.51        2.11      4.03 o
  12   2   7        1.94        8.47      5.75 o
 -13   3   7        9.32       14.81      8.11 o
 -12   3   7       22.71       14.59      5.52 o
 -11   3   7       75.20       86.37     11.41 o
 -10   3   7       21.95       11.23      4.11 o
  -9   3   7      128.87      124.16     10.71 o
  -8   3   7       71.27       94.02     11.11 o
  -7   3   7        0.06       -0.66      1.82 o
  -6   3   7     2320.04     2217.92     91.82 o
  -5   3   7       26.47       30.49      2.99 o
  -4   3   7       76.99       86.70      4.48 o
  -3   3   7      614.03      585.44     18.69 o
  -2   3   7      166.04      127.17      5.03 o
  -1   3   7      693.64      787.07     59.16 o
   0   3   7        0.03        4.18      1.60 o
   1   3   7      118.53      115.35      4.66 o
   2   3   7       45.31       35.04      3.12 o
   3   3   7      232.07      248.91     10.50 o
   4   3   7       45.91       47.56      3.26 o
   5   3   7      355.92      332.35     12.57 o
   6   3   7      163.50      169.98      9.80 o
   7   3   7       64.20       56.17      9.41 o
   8   3   7        6.18       14.04      6.03 o
   9   3   7       12.58       15.79      6.44 o
  10   3   7       10.96        8.43      3.69 o
  11   3   7       43.15       36.15      9.70 o
  12   3   7        0.53        5.50      6.91 o
 -13   4   7        2.42        2.33      6.69 o
 -12   4   7        3.85       15.73      6.94 o
 -11   4   7       10.04       10.06      5.97 o
 -10   4   7        2.92        1.63      3.37 o
  -9   4   7       10.69       14.77      4.29 o
  -8   4   7      310.97      276.18     14.20 o
  -7   4   7       27.99       47.26      4.99 o
  -6   4   7      139.25      132.99      7.92 o
  -5   4   7       11.15       22.17      5.15 o
  -4   4   7      412.34      415.28     18.02 o
  -3   4   7       12.09       23.08      3.18 o
  -2   4   7        0.90        0.84      2.29 o
  -1   4   7      782.72      787.51     28.23 o
   0   4   7       15.74       16.79      3.60 o
   1   4   7      482.99      469.24     18.23 o
   2   4   7      207.42      242.51      9.36 o
   3   4   7      104.32       91.50      4.34 o
   4   4   7      256.78      214.68      8.72 o
   5   4   7      184.41      166.05      7.83 o
   6   4   7        5.30        3.15      1.76 o
   7   4   7        5.27       18.67      5.10 o
   8   4   7      328.34      311.47     24.84 o
   9   4   7       35.99       43.62      8.50 o
  10   4   7       42.01       53.98      9.58 o
  11   4   7       17.02       36.07     10.94 o
 -12   5   7       30.04       23.16      8.17 o
 -11   5   7        3.00        3.90      5.13 o
 -10   5   7        0.83       -3.80      3.80 o
  -9   5   7       58.90       56.95      8.01 o
  -8   5   7        4.27       12.00      5.97 o
  -7   5   7        0.25        3.11      2.40 o
  -6   5   7      514.50      503.41     23.34 o
  -5   5   7       17.80       32.25      3.92 o
  -4   5   7      181.65      149.35      8.16 o
  -3   5   7      119.00      112.69      6.10 o
  -2   5   7        0.86        5.17      3.73 o
  -1   5   7       61.60       48.61      3.58 o
   0   5   7       92.89      101.50      5.27 o
   1   5   7       74.71       81.29      6.56 o
   2   5   7       31.60       37.38      4.40 o
   3   5   7      874.16      893.38     44.11 o
   4   5   7        1.31       -0.55      2.86 o
   5   5   7       42.38       40.02      5.01 o
   6   5   7       73.42       67.63      8.73 o
   7   5   7        9.65       11.64      4.65 o
   8   5   7       19.65       35.01      7.34 o
   9   5   7        0.02       -4.32      4.63 o
  10   5   7       17.63       32.19      8.11 o
  11   5   7       35.28       57.33     15.35 o
 -11   6   7       27.67       15.07      6.89 o
 -10   6   7       75.46       69.49     11.34 o
  -9   6   7        4.40        4.37      4.15 o
  -8   6   7      128.19      105.59     15.13 o
  -7   6   7        2.22       22.52      6.46 o
  -6   6   7       56.43       56.54     13.35 o
  -5   6   7       26.57       25.29      5.30 o
  -4   6   7       46.28       45.92      7.05 o
  -3   6   7       18.24       21.54      4.17 o
  -2   6   7      137.26      140.77      8.50 o
  -1   6   7      768.37      757.16     35.23 o
   0   6   7      244.81      275.52     16.92 o
   1   6   7      941.00      922.14     47.14 o
   2   6   7       36.12       40.49      5.88 o
   3   6   7      225.25      240.45     15.10 o
   4   6   7       70.50       86.47      8.43 o
   5   6   7        6.23        4.25      5.56 o
   6   6   7        5.41       14.68      5.69 o
   7   6   7       38.25       51.61      9.13 o
   8   6   7       59.03       65.32     10.05 o
   9   6   7       29.98       40.84      9.58 o
  10   6   7       37.78       36.48     10.00 o
 -10   7   7        3.07        0.29      4.93 o
  -9   7   7        0.05        3.12      5.11 o
  -8   7   7        3.43        1.23      4.02 o
  -7   7   7        0.01        1.02      3.64 o
  -6   7   7        2.22        1.85      3.07 o
  -5   7   7        9.67        1.23      2.97 o
  -4   7   7       13.61       21.97      6.23 o
  -3   7   7        6.54        3.89      2.33 o
  -2   7   7       29.63       26.94      5.94 o
  -1   7   7        0.08        7.08      4.09 o
   0   7   7        0.45       -2.45      3.88 o
   1   7   7       39.57       32.68      5.53 o
   2   7   7       11.54       17.51      5.15 o
   3   7   7      103.26      118.57     10.34 o
   4   7   7        1.34        7.96      4.40 o
   5   7   7       16.03       30.65      8.94 o
   6   7   7        0.25       -3.63      4.78 o
   7   7   7        3.62        6.96      6.36 o
   8   7   7        0.14       -2.24      4.67 o
   9   7   7        2.37        4.52      5.62 o
  -9   8   7        0.07       15.18     14.05 o
  -8   8   7        0.45        2.32     12.41 o
  -7   8   7        3.63        4.34      4.98 o
  -6   8   7        0.00        5.59      5.58 o
  -5   8   7        0.44        5.76      4.84 o
  -4   8   7        1.92        2.88      4.25 o
  -3   8   7        6.98        6.74      5.10 o
  -2   8   7        1.39       11.40      5.12 o
  -1   8   7       51.35       31.67      7.99 o
   0   8   7        4.94        4.95      3.73 o
   1   8   7       31.91       30.69      6.35 o
   2   8   7        0.05        2.10      3.75 o
   3   8   7       20.34       16.15      5.02 o
   4   8   7        9.04        7.47      4.35 o
   5   8   7        3.31        8.08      6.21 o
   6   8   7        1.34       -0.45      4.53 o
   7   8   7        3.29        3.93      6.21 o
  -6   9   7        0.20       -1.96      5.76 o
  -5   9   7        0.73        4.43      5.86 o
  -4   9   7        0.48       22.43     10.13 o
  -3   9   7        0.33        6.35      5.75 o
  -2   9   7       14.17       10.01      5.76 o
  -1   9   7        3.50        5.92      4.98 o
   0   9   7       14.29        6.95      5.67 o
   1   9   7        7.57        5.65      7.47 o
   2   9   7        5.53       19.59      8.32 o
   3   9   7        0.14        4.13     11.52 o
   4   9   7       12.90        8.97      7.38 o
   5   9   7        0.63       -0.24      5.67 o
  -1  10   7        0.21        0.18      4.86 o
   0  10   7        0.06        5.80      6.18 o
 -14   0   8        6.25       10.95     10.92 o
 -13   0   8       50.57       40.33     13.82 o
 -12   0   8       84.20       87.19     17.72 o
 -11   0   8       17.46       18.53      5.38 o
 -10   0   8      397.31      391.43     38.73 o
  -9   0   8       92.96       94.02      9.55 o
  -8   0   8      233.13      205.08     14.85 o
  -7   0   8      169.69      143.38     10.40 o
  -6   0   8      181.07      175.13     10.76 o
  -5   0   8      393.40      374.14     18.26 o
  -4   0   8     1259.05     1318.06     55.26 o
  -3   0   8     1410.18     1395.68     55.57 o
  -2   0   8     2046.12     1690.38     58.68 o
  -1   0   8     4760.57     4651.36    125.51 o
   0   0   8       57.66       49.47      2.61 o
   1   0   8      192.38      204.11      8.32 o
   2   0   8      667.80      616.10     30.33 o
   3   0   8      868.38      832.53     49.59 o
   4   0   8      306.12      337.09     20.53 o
   5   0   8      721.79      722.20     36.65 o
   6   0   8       12.17        4.74      3.59 o
   7   0   8       53.67       45.65      5.47 o
   8   0   8      372.92      287.78     17.95 o
   9   0   8        0.00        6.14      5.85 o
  10   0   8       39.77       43.94     11.05 o
  11   0   8       22.96       22.79     10.09 o
  12   0   8       34.60       45.32     15.19 o
 -14   1   8       18.10       21.16      8.77 o
 -13   1   8        0.70        5.28      6.01 o
 -12   1   8      119.79      112.89     13.50 o
 -11   1   8       86.33       96.59     10.17 o
 -10   1   8        0.14        2.38      3.25 o
  -9   1   8       69.04       75.01      7.36 o
  -8   1   8      425.40      448.20     19.44 o
  -7   1   8      126.60      134.09      7.18 o
  -6   1   8      605.54      653.17     23.42 o
  -5   1   8      312.06      291.21     10.28 o
  -4   1   8        0.16        4.14      1.11 o
  -3   1   8     2363.00     2413.86     63.45 o
  -2   1   8      470.31      748.83     77.25 o
  -1   1   8       10.63       13.38      3.16 o
   0   1   8       58.67       38.07      3.14 o
   1   1   8        1.26        9.13      2.15 o
   2   1   8       42.65       43.09      3.69 o
   3   1   8      288.32      288.03     11.86 o
   4   1   8       50.06       46.36      3.51 o
   5   1   8       23.62       28.32      3.49 o
   6   1   8       64.27       81.73      6.31 o
   7   1   8        2.50       -0.43      1.79 o
   8   1   8       22.53       24.53      3.16 o
   9   1   8       19.72       14.63      3.57 o
  10   1   8        0.98        6.11      4.97 o
  11   1   8       10.10        5.47      4.69 o
  12   1   8        6.45       10.13      6.16 o
 -14   2   8        1.06        7.00      7.11 o
 -13   2   8        3.64        9.27      6.49 o
 -12   2   8       24.95       19.09      5.27 o
 -11   2   8       74.30       72.68      9.96 o
 -10   2   8      104.87      118.39     10.23 o
  -9   2   8       26.34       33.26      4.75 o
  -8   2   8      302.74      307.03     17.44 o
  -7   2   8      135.20      146.49      8.29 o
  -6   2   8       33.86       36.63      3.39 o
  -5   2   8      327.05      339.57     11.94 o
  -4   2   8      630.37      672.24     37.40 o
  -3   2   8      267.88      230.83      7.01 o
  -2   2   8     1976.50     1709.98     49.76 o
  -1   2   8     1061.06     1022.50     70.50 o
   0   2   8      883.86      819.04     23.94 o
   1   2   8      582.28      487.25     14.23 o
   2   2   8      191.32      182.93      6.53 o
   3   2   8      346.88      343.87     14.54 o
   4   2   8      213.08      208.14      8.69 o
   5   2   8      115.27      116.03      6.09 o
   6   2   8        3.10        6.08      2.36 o
   7   2   8      174.29      197.37     10.14 o
   8   2   8       11.07        7.88      3.61 o
   9   2   8       16.84       26.45      4.99 o
  10   2   8       22.31       28.13      5.30 o
  11   2   8       12.21        6.06      6.10 o
  12   2   8        7.92       16.00      8.48 o
 -13   3   8        2.01        5.75      6.19 o
 -12   3   8       12.40       15.26      6.02 o
 -11   3   8       14.80       25.90      8.00 o
 -10   3   8        6.09        3.96      3.88 o
  -9   3   8       23.53       18.78      4.91 o
  -8   3   8       30.09       41.48      4.86 o
  -7   3   8      166.69      144.97     11.73 o
  -6   3   8      207.10      192.98     20.72 o
  -5   3   8       91.71       90.33      5.67 o
  -4   3   8       46.31       40.99      3.24 o
  -3   3   8      168.74      142.71      6.34 o
  -2   3   8       49.20       52.57      4.54 o
  -1   3   8      838.70      697.24     21.00 o
   0   3   8        2.59        2.24      1.63 o
   1   3   8        0.86        0.56      2.25 o
   2   3   8       33.85       42.32      4.13 o
   3   3   8       44.85       41.72      3.15 o
   4   3   8        5.27        5.80      2.02 o
   5   3   8       71.34       66.94      4.54 o
   6   3   8       73.91       69.49      5.55 o
   7   3   8        6.24        1.20      2.74 o
   8   3   8        1.01        2.83      3.10 o
   9   3   8       52.18       57.57      7.53 o
  10   3   8        0.73        4.10      4.40 o
  11   3   8        0.75        5.65      6.01 o
  12   3   8        1.44        1.07      5.51 o
 -13   4   8        0.15        0.85      7.85 o
 -12   4   8       20.27       16.69      6.23 o
 -11   4   8       20.89       12.47      5.45 o
 -10   4   8       11.41       10.94      4.74 o
  -9   4   8        4.21        4.75      3.52 o
  -8   4   8      106.40       99.17      9.28 o
  -7   4   8        7.15       13.77      5.03 o
  -6   4   8        1.25       -2.15      2.15 o
  -5   4   8       40.65       43.70      4.09 o
  -4   4   8        0.33        1.31      1.62 o
  -3   4   8       71.58       62.94      4.79 o
  -2   4   8      253.15      225.74     14.14 o
  -1   4   8        9.36       16.06      2.71 o
   0   4   8       99.88       84.54      4.40 o
   1   4   8      238.48      243.57      9.05 o
   2   4   8       22.40       17.11      3.31 o
   3   4   8       55.22       66.11      4.44 o
   4   4   8       31.66       30.79      2.90 o
   5   4   8       24.02       23.99      5.52 o
   6   4   8        0.54        1.98      2.59 o
   7   4   8       94.82       99.03     10.65 o
   8   4   8       27.01       38.34      7.77 o
   9   4   8        5.76        3.35      4.63 o
  10   4   8        2.85        4.67      4.84 o
  11   4   8        5.50       29.96     19.03 o
 -12   5   8        7.35       10.18      8.46 o
 -11   5   8        6.82        8.48      5.73 o
 -10   5   8        7.21        8.66      4.62 o
  -9   5   8       13.37       12.30      4.71 o
  -8   5   8        3.49        5.00      3.16 o
  -7   5   8        0.59        2.79      4.61 o
  -6   5   8        2.35        1.61      2.20 o
  -5   5   8        0.12        2.80      2.13 o
  -4   5   8       15.24       21.63      3.34 o
  -3   5   8       33.19       37.68      6.83 o
  -2   5   8      103.85      103.63      6.12 o
  -1   5   8       70.28       74.47      6.15 o
   0   5   8        0.02        2.65      1.64 o
   1   5   8       49.04       55.94      3.87 o
   2   5   8      177.90      141.56      9.88 o
   3   5   8       86.06       92.61      7.95 o
   4   5   8       15.49       18.07      3.91 o
   5   5   8        0.10        0.25      2.27 o
   6   5   8        8.33       11.14      4.55 o
   7   5   8       14.83       22.05      6.03 o
   8   5   8       42.06       32.74      7.94 o
   9   5   8       12.72       14.04      6.68 o
  10   5   8        2.23       -2.65      5.87 o
 -11   6   8        1.17        5.16      7.06 o
 -10   6   8        1.64        3.39      4.99 o
  -9   6   8        1.76       -0.01      4.74 o
  -8   6   8        4.98       -1.35      2.98 o
  -7   6   8       18.09       19.67      5.24 o
  -6   6   8       11.65       16.20      4.71 o
  -5   6   8       30.96       32.30      3.93 o
  -4   6   8       83.89       78.90      6.20 o
  -3   6   8        4.56        8.76      2.90 o
  -2   6   8        0.39        4.43      3.20 o
  -1   6   8      489.96      440.30     21.15 o
   0   6   8       28.37       47.42      6.46 o
   1   6   8        7.45        7.50      3.52 o
   2   6   8      204.65      197.28     13.69 o
   3   6   8      193.92      211.30     14.75 o
   4   6   8        0.03       -3.56      3.56 o
   5   6   8       18.71       20.39      4.29 o
   6   6   8       20.52       18.86      7.76 o
   7   6   8        0.44        2.18      4.44 o
   8   6   8       28.99       25.75      7.22 o
   9   6   8        3.61        3.53      5.35 o
 -10   7   8        0.43       -0.06      5.74 o
  -9   7   8       10.48        8.14      7.16 o
  -8   7   8       14.26       14.09      6.96 o
  -7   7   8       16.97       14.63      5.06 o
  -6   7   8        8.05        6.52      3.83 o
  -5   7   8       14.27        9.49      3.75 o
  -4   7   8        1.42       -3.05      3.05 o
  -3   7   8       20.19       18.03      3.82 o
  -2   7   8       31.25       35.93      7.83 o
  -1   7   8       31.93       37.21      5.34 o
   0   7   8       13.61       16.58      4.74 o
   1   7   8      157.12      150.09     12.03 o
   2   7   8       24.32       24.78      5.13 o
   3   7   8        0.36        5.51      3.66 o
   4   7   8       19.01       18.11      5.26 o
   5   7   8        0.03        2.49      4.20 o
   6   7   8       15.94        8.58      5.47 o
   7   7   8        3.39        4.27      5.46 o
   8   7   8       21.39       32.27      8.38 o
  -8   8   8       10.09       18.13     15.59 o
  -7   8   8        3.13        3.10      7.70 o
  -6   8   8        0.33        2.24      5.34 o
  -5   8   8        2.28        5.09      5.71 o
  -4   8   8       31.50       39.84      8.26 o
  -3   8   8        6.14        6.10      4.69 o
  -2   8   8        4.38        6.10      3.89 o
  -1   8   8      129.92      106.58     10.40 o
   0   8   8       13.95       17.11      5.16 o
   1   8   8        3.26        3.00      3.94 o
   2   8   8       42.96       39.99      7.05 o
   3   8   8        0.09       -3.94      4.00 o
   4   8   8        7.31       13.94      6.49 o
   5   8   8       16.49       24.15      7.40 o
   6   8   8        0.08        3.89      5.34 o
   7   8   8       20.49       26.51      8.58 o
  -6   9   8       13.40       14.03     11.20 o
  -5   9   8        5.55        9.84      9.89 o
  -4   9   8        0.15       16.35     19.95 o
  -3   9   8        7.39        5.76      5.33 o
  -2   9   8        7.28        4.94      4.76 o
  -1   9   8        1.97       -3.90      4.84 o
   0   9   8        0.43       -4.61      4.80 o
   1   9   8       11.16        2.28      4.94 o
   2   9   8        1.31       -2.06      5.18 o
   3   9   8        5.86        0.94      7.01 o
   4   9   8        8.10       -0.50      5.97 o
 -14   1   9        0.31        6.50      8.80 o
 -13   1   9        7.77        5.33      5.78 o
 -12   1   9        0.78        2.81      6.66 o
 -11   1   9        0.10        2.03      3.50 o
 -10   1   9        0.03        6.71      2.88 o
  -9   1   9        1.32        3.82      2.44 o
  -8   1   9       21.20       23.56      4.70 o
  -7   1   9      270.04      284.75     13.27 o
  -6   1   9       15.97       23.17      2.66 o
  -5   1   9       44.82       48.96      3.89 o
  -4   1   9      100.09      112.02      5.17 o
  -3   1   9      120.40      123.69      6.19 o
  -2   1   9       26.74       27.11      2.54 o
  -1   1   9      731.45      729.28     24.33 o
   0   1   9      113.04      101.97      2.84 o
   1   1   9       39.94       37.38      2.98 o
   2   1   9      107.11      106.67      7.07 o
   3   1   9        3.54       11.85      4.99 o
   4   1   9        0.64        8.24      2.55 o
   5   1   9        3.40        1.39      1.95 o
   6   1   9       52.34       45.22      4.28 o
   7   1   9       58.23       47.29      4.75 o
   8   1   9       19.99       21.40      3.84 o
   9   1   9        9.68       19.93      6.16 o
  10   1   9        0.58       -1.91      4.10 o
  11   1   9        4.98        1.08      4.01 o
  12   1   9        0.91       15.28     11.03 o
 -13   2   9        8.92       10.38      6.78 o
 -12   2   9       19.14       15.45      5.60 o
 -11   2   9       20.47       23.89      8.82 o
 -10   2   9      113.19      112.30     10.50 o
  -9   2   9        6.33        3.56      5.20 o
  -8   2   9        4.09       13.36      5.62 o
  -7   2   9      749.94      746.28     31.33 o
  -6   2   9      409.63      392.89     15.44 o
  -5   2   9      114.58      115.09      9.29 o
  -4   2   9      296.25      306.85     11.82 o
  -3   2   9     1293.31     1288.84     50.61 o
  -2   2   9      614.76      722.93     56.67 o
  -1   2   9       69.08       74.63      4.75 o
   0   2   9      495.93      439.38     12.01 o
   1   2   9        9.44        7.88      2.40 o
   2   2   9      176.90      180.03      7.21 o
   3   2   9      403.23      451.57     16.23 o
   4   2   9      559.98      567.40     21.45 o
   5   2   9      202.46      211.38     10.20 o
   6   2   9       20.61       35.31      3.96 o
   7   2   9        0.54       -1.45      2.05 o
   8   2   9        1.02        5.25      3.40 o
   9   2   9       20.28       14.24      4.06 o
  10   2   9        0.01       -2.78      4.32 o
  11   2   9       13.29       13.90      6.87 o
  12   2   9        0.23       -5.34      6.48 o
 -13   3   9       10.94       22.89     10.95 o
 -12   3   9        1.51       -0.22      3.78 o
 -11   3   9        6.13        6.07      4.25 o
 -10   3   9       20.82       11.17      4.66 o
  -9   3   9        7.54       15.29      5.52 o
  -8   3   9      176.07      175.64     12.08 o
  -7   3   9       68.11       71.81      5.62 o
  -6   3   9        1.78        5.51      5.42 o
  -5   3   9      303.00      321.69     13.37 o
  -4   3   9      277.31      274.34     11.01 o
  -3   3   9        1.44        1.01      1.79 o
  -2   3   9       51.59       48.44      5.03 o
  -1   3   9      387.88      369.71     11.58 o
   0   3   9       23.41       33.88      3.33 o
   1   3   9      306.19      276.47     10.26 o
   2   3   9      183.56      193.39      8.07 o
   3   3   9        1.10       -1.84      1.84 o
   4   3   9      123.66      125.30      6.57 o
   5   3   9       34.35       42.37      3.89 o
   6   3   9       11.21        5.86      2.43 o
   7   3   9      207.79      235.82     14.86 o
   8   3   9       41.66       63.33      7.66 o
   9   3   9       30.05       27.56      5.37 o
  10   3   9       13.15       22.35      6.93 o
  11   3   9        5.38        0.85      5.84 o
 -12   4   9       16.76       17.88      8.02 o
 -11   4   9        0.03        4.08      4.42 o
 -10   4   9       47.70       34.15      6.45 o
  -9   4   9       41.28       42.43      7.07 o
  -8   4   9        7.81       -2.14      2.37 o
  -7   4   9      363.92      401.49     19.95 o
  -6   4   9      387.35      377.58     18.16 o
  -5   4   9      112.58      111.30      7.51 o
  -4   4   9      390.73      392.89     17.31 o
  -3   4   9      160.76      174.74      8.96 o
  -2   4   9       16.22       21.88      2.61 o
  -1   4   9      448.33      442.94     16.17 o
   0   4   9      195.31      207.75     10.84 o
   1   4   9       28.46       39.96      3.08 o
   2   4   9      653.14      621.49     27.84 o
   3   4   9      593.11      554.26     28.24 o
   4   4   9      247.38      213.77      9.83 o
   5   4   9      104.16       94.85      6.30 o
   6   4   9       64.91       72.18      5.36 o
   7   4   9       63.90       67.01     11.75 o
   8   4   9        0.38        5.50      4.80 o
   9   4   9       57.82       73.08     10.88 o
  10   4   9        6.67        4.72      5.56 o
  11   4   9       29.37       38.30     12.42 o
 -12   5   9        0.10       -0.73      5.98 o
 -11   5   9       18.44       24.83      9.96 o
 -10   5   9       23.81       34.10      9.38 o
  -9   5   9        5.64        3.06      3.90 o
  -8   5   9       22.90       20.87      5.52 o
  -7   5   9        0.47        4.81      2.89 o
  -6   5   9        3.08        7.82      2.73 o
  -5   5   9        4.33        4.35      2.55 o
  -4   5   9       47.90       47.49      5.07 o
  -3   5   9        8.89       11.85      5.28 o
  -2   5   9      251.42      227.23     13.90 o
  -1   5   9        2.68        4.45      2.06 o
   0   5   9       40.97       42.93      4.75 o
   1   5   9      351.62      343.22     20.11 o
   2   5   9      140.35      122.69      6.81 o
   3   5   9        2.70        9.71      3.47 o
   4   5   9       19.25       12.37      3.36 o
   5   5   9       20.91       21.21      5.41 o
   6   5   9        2.27       30.22     27.34 o
   7   5   9       46.30       65.89      9.49 o
   8   5   9       32.96       27.81     10.12 o
   9   5   9       70.75       57.90     11.63 o
  10   5   9       14.50       16.18      7.39 o
 -11   6   9        0.18        0.78      6.23 o
 -10   6   9        4.04       -2.59      6.48 o
  -9   6   9        0.15       11.08      7.28 o
  -8   6   9        0.34        1.87      3.39 o
  -7   6   9        4.05        5.04      2.85 o
  -6   6   9        0.02        3.35      2.70 o
  -5   6   9       45.93       46.46      4.95 o
  -4   6   9        1.66       -0.71      2.53 o
  -3   6   9        7.19       13.14      3.31 o
  -2   6   9       16.09       25.45      4.19 o
  -1   6   9        8.33       11.07      4.94 o
   0   6   9       52.15       80.02      9.39 o
   1   6   9       19.07       22.26      4.08 o
   2   6   9      101.78       95.91      9.01 o
   3   6   9       30.60       41.86      6.17 o
   4   6   9       37.41       32.99      6.45 o
   5   6   9        1.63        0.79      3.27 o
   6   6   9        8.35        8.09      5.07 o
   7   6   9        7.46        5.98      4.61 o
   8   6   9        8.36        4.17      5.36 o
   9   6   9       30.13       28.98      8.83 o
  -9   7   9        1.82        9.72     11.51 o
  -8   7   9       23.34       20.52      7.60 o
  -7   7   9        2.68        9.10      6.37 o
  -6   7   9        0.51       -0.51      3.15 o
  -5   7   9        3.44        2.58      2.64 o
  -4   7   9       11.42        0.67      2.53 o
  -3   7   9       21.73       17.39      5.12 o
  -2   7   9      139.92      100.60      8.90 o
  -1   7   9       21.94       16.65      5.38 o
   0   7   9       58.80       47.46      6.48 o
   1   7   9       12.09       11.69      5.12 o
   2   7   9        0.79       10.15      8.46 o
   3   7   9        2.17        3.12      3.27 o
   4   7   9        2.60        8.30      4.37 o
   5   7   9       12.12       14.06      5.94 o
   6   7   9        0.26        7.23      5.99 o
   7   7   9       26.54       30.58     11.64 o
   8   7   9        8.60       -0.43      4.69 o
  -8   8   9        0.02        9.20      9.40 o
  -7   8   9        0.16        5.99      8.35 o
  -6   8   9        1.75        1.72      9.00 o
  -5   8   9        3.84        0.20      4.65 o
  -4   8   9        1.60        4.67      4.45 o
  -3   8   9        4.04       11.87      5.99 o
  -2   8   9       19.86       14.53      5.66 o
  -1   8   9       52.75       51.95      7.57 o
   0   8   9       17.92       23.51      6.02 o
   1   8   9        0.14        3.66      3.69 o
   2   8   9        3.06       -0.52      3.58 o
   3   8   9        5.95       12.46      7.13 o
   4   8   9        1.17        1.50      4.47 o
   5   8   9        3.32       17.51     10.78 o
   6   8   9        0.01        1.54      6.01 o
  -5   9   9        0.00       -0.26      7.85 o
  -4   9   9        5.13        7.37      7.16 o
  -3   9   9        2.33       10.76      7.49 o
  -2   9   9        8.17       18.67      8.65 o
  -1   9   9        3.20        9.02     10.19 o
   0   9   9       11.85       10.57      7.83 o
   1   9   9        4.65        6.77      6.58 o
   2   9   9        3.50       -0.03      5.26 o
   3   9   9        0.40       12.94     10.28 o
 -13   0  10       38.14       51.94     20.81 o
 -12   0  10       45.11       28.37     10.80 o
 -11   0  10       56.95       57.47      9.03 o
 -10   0  10      132.52      104.73     12.23 o
  -9   0  10       75.73       66.67     15.09 o
  -8   0  10      640.05      618.05     41.39 o
  -7   0  10      555.87      539.35     33.36 o
  -6   0  10     1180.40     1211.95     65.86 o
  -5   0  10       20.56       17.93      2.63 o
  -4   0  10      946.56      995.74    164.81 o
  -3   0  10     1298.87     1217.83     86.10 o
  -2   0  10       20.47       31.39      6.79 o
  -1   0  10      419.05      423.89     30.91 o
   0   0  10     1229.93     1171.49     42.73 o
   1   0  10        0.01       -0.52      2.22 o
   2   0  10      131.26      138.48     15.37 o
   3   0  10      555.67      613.89     32.35 o
   4   0  10        0.54        0.88      2.65 o
   5   0  10      122.87      134.80     11.80 o
   6   0  10       50.75       53.45      6.52 o
   7   0  10      110.07      102.67     10.14 o
   8   0  10        1.55        2.86      3.55 o
   9   0  10        0.01       -3.83     11.61 o
  10   0  10        4.50       -0.60      5.85 o
  11   0  10       31.46       58.54     15.77 o
 -13   1  10       46.47       46.91     12.44 o
 -12   1  10       15.27       11.88      6.29 o
 -11   1  10       16.11        9.94      4.72 o
 -10   1  10      103.14      101.35      8.43 o
  -9   1  10       22.59       22.94      3.87 o
  -8   1  10       89.38       89.53      8.28 o
  -7   1  10        0.51        9.83      4.23 o
  -6   1  10      889.93      831.84     31.52 o
  -5   1  10      453.40      506.76     36.21 o
  -4   1  10      727.49      725.11     28.55 o
  -3   1  10      105.45      142.23     16.41 o
  -2   1  10     2250.26     2201.49     78.70 o
  -1   1  10      596.97      606.23     22.06 o
   0   1  10       48.49       45.21      5.23 o
   1   1  10      565.11      503.21     14.63 o
   2   1  10      881.36      922.52     31.41 o
   3   1  10       72.16       63.75      4.76 o
   4   1  10      453.36      517.06     39.39 o
   5   1  10      335.02      394.55     18.46 o
   6   1  10       39.08       31.90      4.06 o
   7   1  10      376.19      382.13     18.73 o
   8   1  10       37.84       40.63      5.33 o
   9   1  10        7.27        0.14      2.91 o
  10   1  10       21.02       20.49      6.74 o
  11   1  10       57.38       56.29     10.24 o
 -13   2  10       13.27       11.65      9.10 o
 -12   2  10        0.86       -5.85      5.85 o
 -11   2  10       10.40        9.70      4.98 o
 -10   2  10        0.09       -0.51      2.26 o
  -9   2  10       31.24       36.83      4.97 o
  -8   2  10      415.45      404.43     21.05 o
  -7   2  10       11.06       13.82      2.88 o
  -6   2  10      487.64      485.73     35.30 o
  -5   2  10       69.32       78.64      6.15 o
  -4   2  10      257.63      292.05     14.11 o
  -3   2  10      243.14      247.38     29.72 o
  -2   2  10       10.45       13.97      2.54 o
  -1   2  10      228.76      190.91     11.15 o
   0   2  10      201.28      207.37     10.33 o
   1   2  10      192.05      170.72      6.81 o
   2   2  10       28.03       33.59      2.97 o
   3   2  10      157.93      179.40      8.08 o
   4   2  10       83.45      110.71      7.80 o
   5   2  10       36.34       47.66      4.40 o
   6   2  10       34.36       51.96      5.22 o
   7   2  10       32.58       20.75      4.44 o
   8   2  10        3.08        3.52      3.36 o
   9   2  10       15.03       27.79      9.85 o
  10   2  10        0.65        0.93      4.40 o
  11   2  10        3.30        5.10      6.78 o
 -13   3  10        5.31        4.86      7.14 o
 -12   3  10       21.15       27.26      9.04 o
 -11   3  10       50.91       64.61     16.93 o
 -10   3  10       12.37       16.88      4.88 o
  -9   3  10        4.60        3.64      2.85 o
  -8   3  10        0.05       -0.79      2.92 o
  -7   3  10       70.78       74.11      9.13 o
  -6   3  10      131.01      116.31      7.11 o
  -5   3  10        0.66       -0.18      2.46 o
  -4   3  10      220.96      242.18     14.22 o
  -3   3  10        0.44        0.76      1.89 o
  -2   3  10      496.56      532.38     27.53 o
  -1   3  10        3.88        9.34      2.59 o
   0   3  10       23.83       17.64      3.04 o
   1   3  10      284.46      280.39     13.51 o
   2   3  10        7.63       10.48      3.60 o
   3   3  10      104.97      109.52      6.38 o
   4   3  10      132.62      134.75      8.35 o
   5   3  10       10.53       12.07      2.93 o
   6   3  10       18.24       25.96      3.67 o
   7   3  10       43.94       50.51      6.40 o
   8   3  10       10.05       18.71      6.26 o
   9   3  10        2.90        8.86      5.26 o
  10   3  10        7.32       12.89      7.73 o
  11   3  10       11.30       21.19      9.33 o
 -12   4  10       14.18       17.88      7.78 o
 -11   4  10        0.31        1.82      4.67 o
 -10   4  10       15.59       10.87      6.35 o
  -9   4  10        0.30        0.93      4.38 o
  -8   4  10        4.26        0.11      2.42 o
  -7   4  10        1.17        8.08      2.98 o
  -6   4  10        3.45        2.86      2.39 o
  -5   4  10       18.68       24.27      3.62 o
  -4   4  10        6.15        3.16      1.91 o
  -3   4  10        0.24       10.40      4.44 o
  -2   4  10        0.88        5.27      3.72 o
  -1   4  10        0.01        1.54      1.73 o
   0   4  10        8.66        6.34      2.11 o
   1   4  10       56.00       62.93      3.95 o
   2   4  10       60.04       51.56      4.53 o
   3   4  10        3.77       11.40      4.64 o
   4   4  10        4.71        4.22      2.26 o
   5   4  10       52.41       42.62      4.15 o
   6   4  10        0.02        1.03      2.59 o
   7   4  10        0.54       -2.92      3.79 o
   8   4  10        9.63        9.76      5.51 o
   9   4  10        4.65        4.59      6.02 o
  10   4  10        0.93       14.47      6.80 o
 -11   5  10       17.29       16.05      8.78 o
 -10   5  10        0.00        0.11      4.24 o
  -9   5  10        6.16       13.14      9.38 o
  -8   5  10        1.97        8.05      4.86 o
  -7   5  10        7.41        2.71      3.06 o
  -6   5  10       18.66       19.79      4.03 o
  -5   5  10        1.42        6.44      3.93 o
  -4   5  10        1.49       -1.52      2.10 o
  -3   5  10       23.64       26.43      3.58 o
  -2   5  10        1.78        0.28      4.70 o
  -1   5  10        4.80        5.42      2.20 o
   0   5  10        2.65        4.29      2.16 o
   1   5  10        1.00        1.10      3.95 o
   2   5  10      195.13      183.93     13.00 o
   3   5  10       28.50       30.32      4.83 o
   4   5  10        4.99        8.13      3.28 o
   5   5  10       36.00       46.61      5.99 o
   6   5  10       35.48       35.58      6.79 o
   7   5  10        3.41        1.81      3.91 o
   8   5  10       13.24        6.27      4.64 o
   9   5  10       19.21       11.08      6.87 o
 -10   6  10       10.74       19.83     15.62 o
  -9   6  10       17.57       23.60      9.08 o
  -8   6  10       10.47        5.28      4.75 o
  -7   6  10        0.86        5.39      4.12 o
  -6   6  10       57.00       47.32      7.80 o
  -5   6  10        9.79        7.57      2.90 o
  -4   6  10        2.93       -2.03      2.56 o
  -3   6  10       64.88       67.09      8.33 o
  -2   6  10       14.76       29.73      5.41 o
  -1   6  10       51.26       56.03      7.18 o
   0   6  10       99.83      116.16     11.46 o
   1   6  10        0.05        0.56      3.55 o
   2   6  10        0.12        1.86      2.96 o
   3   6  10       13.83       13.79      5.69 o
   4   6  10        6.66        3.61      4.18 o
   5   6  10        0.25        5.97      3.37 o
   6   6  10       15.46        8.85      5.01 o
   7   6  10       27.63       28.32      8.12 o
   8   6  10        0.11       -1.77      5.10 o
  -9   7  10        4.14        4.90      8.96 o
  -8   7  10        1.28       -0.87      7.95 o
  -7   7  10        1.05       19.90      9.25 o
  -6   7  10        0.61       -2.20      4.15 o
  -5   7  10        1.34       -0.86      3.03 o
  -4   7  10        0.03        3.22      3.56 o
  -3   7  10       17.66       20.39      6.46 o
  -2   7  10       37.36       31.35      5.09 o
  -1   7  10        1.67        1.04      3.32 o
   0   7  10       19.65       22.63      7.12 o
   1   7  10       18.27       35.00      6.49 o
   2   7  10        3.15        1.00      3.38 o
   3   7  10        0.00        2.21      3.94 o
   4   7  10        6.63        3.97      3.98 o
   5   7  10        5.08        5.33      4.86 o
   6   7  10       11.82        8.99      5.95 o
   7   7  10        5.70        9.00      7.88 o
  -7   8  10        4.29        9.08     10.75 o
  -6   8  10       15.97        1.26      6.59 o
  -5   8  10        0.04       -2.15      5.21 o
  -4   8  10        0.36       -3.91      6.68 o
  -3   8  10       31.55       35.83      9.75 o
  -2   8  10        4.76        7.41      6.54 o
  -1   8  10       11.33       16.57      6.16 o
   0   8  10       32.18       27.17      7.57 o
   1   8  10        7.64        9.72      5.59 o
   2   8  10        0.92       -3.11      5.05 o
   3   8  10       13.52       13.78      6.12 o
   4   8  10        0.11        4.86      6.97 o
   5   8  10        1.86       17.28      8.65 o
  -4   9  10        2.98        7.95      7.85 o
  -3   9  10        1.24        8.76      7.23 o
  -2   9  10        5.49        4.32      6.60 o
  -1   9  10        5.40        5.94      7.44 o
   0   9  10       11.61        8.18      8.24 o
   1   9  10        0.97        7.18      7.48 o
   2   9  10        0.10       -7.74      9.98 o
 -13   1  11        4.93        7.59     16.14 o
 -12   1  11        3.27        9.49      9.70 o
 -11   1  11        9.52       28.18      9.30 o
 -10   1  11       28.56       30.40      6.15 o
  -9   1  11        0.70       -2.79      2.79 o
  -8   1  11       34.56       44.87      8.28 o
  -7   1  11       93.11       96.12      7.54 o
  -6   1  11       36.05       43.31      6.80 o
  -5   1  11      121.62      111.33      8.53 o
  -4   1  11       88.76       97.22      9.80 o
  -3   1  11      568.41      592.20     22.38 o
  -2   1  11       17.50       14.77      2.72 o
  -1   1  11      161.27      139.77      7.59 o
   0   1  11       80.25       87.93      4.60 o
   1   1  11        0.15        3.76      1.93 o
   2   1  11      769.89      739.55     25.75 o
   3   1  11       47.41       46.92      4.30 o
   4   1  11       61.15       62.93      7.24 o
   5   1  11      138.76      157.77      9.98 o
   6   1  11       16.69       11.01      3.07 o
   7   1  11        2.64       11.28      3.62 o
   8   1  11       23.33       24.32      6.91 o
   9   1  11       11.98       15.45      5.65 o
  10   1  11        5.87       13.68      6.29 o
  11   1  11        6.32        6.99      6.12 o
 -13   2  11        1.20       -0.55      8.11 o
 -12   2  11        9.50        5.86      6.95 o
 -11   2  11        7.97       -1.27      5.63 o
 -10   2  11        6.21        3.26      3.55 o
  -9   2  11       37.75       30.72      8.04 o
  -8   2  11       13.08       15.47      6.94 o
  -7   2  11       60.12       66.79      8.02 o
  -6   2  11      110.30      125.57     11.26 o
  -5   2  11      115.13      107.17      8.06 o
  -4   2  11        4.28       12.67      3.16 o
  -3   2  11        7.21       11.32      2.54 o
  -2   2  11       43.54       47.11      4.55 o
  -1   2  11      206.16      217.66     12.70 o
   0   2  11      118.80      121.67      7.15 o
   1   2  11       36.17       35.70      3.75 o
   2   2  11       36.74       42.33      4.11 o
   3   2  11        0.01       -0.73      2.33 o
   4   2  11       36.13       35.51      4.01 o
   5   2  11        6.08        4.62      2.56 o
   6   2  11       15.90       25.67      6.26 o
   7   2  11        8.03        5.63      2.87 o
   8   2  11        8.66        6.06      3.99 o
   9   2  11        0.03       -1.23      3.43 o
  10   2  11        8.16       10.28      5.86 o
 -12   3  11       10.54       13.48      7.65 o
 -11   3  11        1.63        1.02      4.26 o
 -10   3  11       16.94       10.99      5.78 o
  -9   3  11        5.49        6.91      3.95 o
  -8   3  11       31.94       49.75      7.50 o
  -7   3  11      133.30      141.87     12.49 o
  -6   3  11       12.13        9.00      3.82 o
  -5   3  11      136.48      159.44     11.82 o
  -4   3  11      158.78      186.37     15.11 o
  -3   3  11      227.98      268.49     33.62 o
  -2   3  11       70.82       60.06      5.26 o
  -1   3  11      281.66      280.65     17.07 o
   0   3  11       30.70       34.29      5.51 o
   1   3  11        5.35        4.19      3.23 o
   2   3  11     1269.40     1190.85     46.45 o
   3   3  11       52.89       55.77      4.51 o
   4   3  11      127.67      139.33      8.20 o
   5   3  11      104.68      119.55      7.83 o
   6   3  11       20.66       24.95      4.01 o
   7   3  11        3.53        0.78      3.39 o
   8   3  11       52.55       64.33      8.09 o
   9   3  11       16.90       21.71      7.27 o
  10   3  11        6.27        5.25      7.33 o
 -12   4  11       10.63       18.62      9.08 o
 -11   4  11        5.14        4.77      6.34 o
 -10   4  11        2.65        2.18      5.06 o
  -9   4  11       34.33       25.88      7.55 o
  -8   4  11        7.77       13.90      4.68 o
  -7   4  11        0.34        1.79      3.40 o
  -6   4  11       36.69       38.50      6.08 o
  -5   4  11       22.80       33.64      5.82 o
  -4   4  11       10.32        8.04      3.32 o
  -3   4  11       44.03       54.10      7.15 o
  -2   4  11       17.04       29.76      4.13 o
  -1   4  11       13.63       18.85      3.70 o
   0   4  11      117.87      132.59      9.35 o
   1   4  11        7.39        3.25      2.33 o
   2   4  11       31.41       37.82      5.39 o
   3   4  11       56.38       53.00      5.24 o
   4   4  11       51.42       53.39      5.51 o
   5   4  11        0.02        0.69      2.07 o
   6   4  11        0.95       -0.11      2.72 o
   7   4  11       24.63       17.41      5.81 o
   8   4  11        1.37        2.08      4.37 o
   9   4  11       10.95       11.41      6.17 o
 -11   5  11        2.26       13.82      9.64 o
 -10   5  11       10.08        5.96      5.89 o
  -9   5  11        5.06        2.64      5.12 o
  -8   5  11        0.37        1.96      3.85 o
  -7   5  11       37.31       35.67      6.81 o
  -6   5  11        0.08        4.02      3.82 o
  -5   5  11        1.22       -0.07      3.84 o
  -4   5  11       47.64       44.31      6.06 o
  -3   5  11        1.82        2.58      3.28 o
  -2   5  11        0.89        6.16      2.82 o
  -1   5  11      160.76      182.53     12.33 o
   0   5  11       41.71       42.60      4.86 o
   1   5  11       21.45       25.63      4.80 o
   2   5  11      239.72      242.45     12.52 o
   3   5  11        0.06        7.82      3.68 o
   4   5  11       79.71       75.70      7.49 o
   5   5  11       13.52       16.73      4.27 o
   6   5  11        3.81       -1.03      3.52 o
   7   5  11        0.01        0.39      3.75 o
   8   5  11       38.82       34.58      9.05 o
   9   5  11       21.28       13.16      8.55 o
 -10   6  11       19.92        7.63      8.13 o
  -9   6  11       10.06       12.68      8.58 o
  -8   6  11       35.35       37.77      9.16 o
  -7   6  11        0.28        3.74      3.80 o
  -6   6  11        0.11        1.97      3.62 o
  -5   6  11       41.56       39.47      6.58 o
  -4   6  11       28.51       26.23      5.39 o
  -3   6  11       32.66       48.81      7.18 o
  -2   6  11       80.21       70.50      7.66 o
  -1   6  11        1.85        1.95      3.88 o
   0   6  11       42.54       59.84     11.51 o
   1   6  11       11.28       24.87      6.73 o
   2   6  11        3.59        1.83      4.38 o
   3   6  11        0.16       -0.13      3.36 o
   4   6  11       29.06       24.42      5.51 o
   5   6  11        0.22       -3.94      4.60 o
   6   6  11        5.24       -4.14      5.40 o
   7   6  11       61.07       54.18     13.12 o
   8   6  11       10.62       11.46      7.92 o
  -8   7  11        1.67        8.24     11.33 o
  -7   7  11        3.56        1.25      6.37 o
  -6   7  11        0.00        0.27      4.60 o
  -5   7  11        2.45        1.02      3.93 o
  -4   7  11        1.41       -2.34      3.96 o
  -3   7  11        3.06       10.68      5.36 o
  -2   7  11       20.91       15.38      6.08 o
  -1   7  11        0.95        7.10      5.48 o
   0   7  11       10.60        4.17      4.48 o
   1   7  11        3.99       -5.01      5.01 o
   2   7  11        2.98        9.81      5.63 o
   3   7  11        0.05        4.38      5.95 o
   4   7  11        2.93        4.76      6.28 o
   5   7  11        1.19        2.76      7.21 o
   6   7  11        0.93        6.34      6.73 o
  -6   8  11        2.29        9.63      9.74 o
  -5   8  11        4.27        3.87      7.12 o
  -4   8  11        1.45       -1.84      5.61 o
  -3   8  11        0.06        3.59      6.01 o
  -2   8  11       12.42        3.14      6.71 o
  -1   8  11       11.53       11.69      7.16 o
   0   8  11        3.63        4.53      5.21 o
   1   8  11        1.45       -1.17      4.79 o
   2   8  11        0.32       -4.64      6.94 o
   3   8  11        0.51        5.61      8.59 o
   4   8  11        0.72       -3.37      8.17 o
 -13   0  12       34.75       29.87     20.29 o
 -12   0  12        2.22        0.40     12.27 o
 -11   0  12        0.03        2.61      6.42 o
 -10   0  12       39.13       46.77     16.08 o
  -9   0  12        0.19       19.31     13.39 o
  -8   0  12      128.07      160.84     24.71 o
  -7   0  12      222.84      203.03     24.96 o
  -6   0  12      553.67      521.79     46.66 o
  -5   0  12      140.96      153.04     21.54 o
  -4   0  12      246.72      268.92     26.94 o
  -3   0  12       19.83      355.55    228.11 o
  -2   0  12       89.09       96.15     12.92 o
  -1   0  12      188.83      168.29     17.07 o
   0   0  12        0.02        6.95      4.15 o
   1   0  12       60.32       82.37     11.64 o
   2   0  12      427.50      426.99     22.85 o
   3   0  12      253.57      213.60     14.16 o
   4   0  12      433.64      476.82     39.84 o
   5   0  12      298.11      309.55     22.17 o
   6   0  12        3.25       13.09      5.19 o
   7   0  12       99.90       98.55     11.50 o
   8   0  12        1.08        3.23      4.65 o
   9   0  12        0.81       -3.58      6.74 o
  10   0  12       22.03       24.83     14.07 o
 -12   1  12        4.75       -2.01      8.55 o
 -11   1  12       15.49       11.06     11.58 o
 -10   1  12       27.41       23.61      7.16 o
  -9   1  12       83.25       67.44      7.58 o
  -8   1  12      102.03       89.94      9.11 o
  -7   1  12      564.26      497.30     32.81 o
  -6   1  12       22.78       27.71      7.53 o
  -5   1  12        1.31        4.75      4.38 o
  -4   1  12      213.97      236.82     21.11 o
  -3   1  12      187.23      175.07     13.75 o
  -2   1  12        8.15       14.31      5.37 o
  -1   1  12      473.93      460.69     26.45 o
   0   1  12      470.53      452.13     20.61 o
   1   1  12      161.85      160.40      9.26 o
   2   1  12     1348.88     1413.32     66.17 o
   3   1  12      188.23      203.20      9.42 o
   4   1  12        6.23        5.89      3.72 o
   5   1  12      338.99      377.39     22.02 o
   6   1  12        0.82       -0.31      2.55 o
   7   1  12        0.15        1.74      2.88 o
   8   1  12       35.23       41.24      7.95 o
   9   1  12       18.97       10.73      5.86 o
  10   1  12       10.73       11.03      6.53 o
 -12   2  12        5.84       -3.37      9.21 o
 -11   2  12        6.08       -1.09      5.29 o
 -10   2  12       19.10       16.54      4.98 o
  -9   2  12        0.46        0.47      3.06 o
  -8   2  12       38.36       33.63      6.26 o
  -7   2  12      212.33      222.39     16.67 o
  -6   2  12      147.75      134.63     12.29 o
  -5   2  12       59.99       67.27      7.29 o
  -4   2  12      229.75      257.75     24.58 o
  -3   2  12       24.43       31.42      4.02 o
  -2   2  12      118.84      108.30      6.77 o
  -1   2  12       31.32       25.17      4.63 o
   0   2  12        7.27       12.26      5.44 o
   1   2  12       12.02        7.59      2.61 o
   2   2  12      160.63      145.83      9.22 o
   3   2  12       78.69       66.02      7.64 o
   4   2  12      177.33      210.46     11.30 o
   5   2  12       27.66       28.36      6.00 o
   6   2  12       12.28       15.40      5.25 o
   7   2  12       72.00       63.97      6.54 o
   8   2  12        5.36        3.71      4.23 o
   9   2  12        1.19        9.60      4.76 o
  10   2  12        8.27       23.10     28.64 o
 -12   3  12        0.19       -9.84      9.84 o
 -11   3  12        2.84       -5.94      6.91 o
 -10   3  12        1.89       11.90     11.50 o
  -9   3  12       26.46       18.83      7.70 o
  -8   3  12       22.91        9.47      4.68 o
  -7   3  12       10.91       19.31      5.65 o
  -6   3  12        1.83        9.91      3.91 o
  -5   3  12       29.24       33.92      7.02 o
  -4   3  12       53.17       75.05     10.06 o
  -3   3  12       20.49       10.55      3.47 o
  -2   3  12      158.86      174.99     13.82 o
  -1   3  12       83.87       88.09      6.48 o
   0   3  12       73.58       72.45      8.50 o
   1   3  12       73.27       75.42      8.87 o
   2   3  12      111.83      128.10      9.07 o
   3   3  12       31.06       37.90      5.10 o
   4   3  12       15.99       21.50      4.45 o
   5   3  12       30.89       30.50      5.09 o
   6   3  12        4.54        4.53      2.94 o
   7   3  12        7.47        9.60      8.80 o
   8   3  12       15.39       10.51      5.64 o
   9   3  12        5.87       -0.30      5.05 o
 -11   4  12        0.68        4.09      7.23 o
 -10   4  12        0.56        2.86      5.14 o
  -9   4  12        0.03        9.51      5.91 o
  -8   4  12        0.66        1.98      3.83 o
  -7   4  12       21.75       31.42      6.31 o
  -6   4  12       15.20       14.06      4.44 o
  -5   4  12        0.00       -0.71      3.29 o
  -4   4  12      149.43      160.27     17.94 o
  -3   4  12        8.08       17.92      4.15 o
  -2   4  12       22.25       38.98      5.43 o
  -1   4  12        4.87        6.81      3.80 o
   0   4  12       24.36       33.62      5.16 o
   1   4  12       39.36       52.68      5.83 o
   2   4  12       23.95       22.11      4.63 o
   3   4  12        0.02        1.03      3.26 o
   4   4  12        0.36        3.34      2.43 o
   5   4  12        1.88        3.55      2.62 o
   6   4  12        0.08       -3.38      3.76 o
   7   4  12        1.88       -3.92      4.66 o
   8   4  12        0.03       -2.48      5.37 o
   9   4  12        1.01       -3.98      6.64 o
 -10   5  12        2.49        7.94      6.90 o
  -9   5  12       11.09       11.06      6.83 o
  -8   5  12        1.41        5.98      4.52 o
  -7   5  12       36.30       34.64      7.46 o
  -6   5  12        0.07       -3.02      3.83 o
  -5   5  12       20.58       18.48      5.44 o
  -4   5  12       40.27       54.33      7.45 o
  -3   5  12       27.82       17.14      8.71 o
  -2   5  12      206.44      218.19     16.09 o
  -1   5  12       91.30      102.29     11.93 o
   0   5  12        2.59        6.22      4.59 o
   1   5  12        3.93       15.04      3.98 o
   2   5  12       22.42       20.35      6.24 o
   3   5  12        1.49        3.08      3.73 o
   4   5  12        0.00        4.38      4.11 o
   5   5  12        0.08        0.50      3.42 o
   6   5  12        0.01        0.63      4.92 o
   7   5  12        8.63       11.00      8.82 o
   8   5  12        0.06        8.51      6.91 o
  -9   6  12        1.52       14.59     10.40 o
  -8   6  12        6.03       14.54      7.20 o
  -7   6  12        5.69        1.39      4.28 o
  -6   6  12        4.73        9.08      5.79 o
  -5   6  12        0.86        0.85      3.31 o
  -4   6  12       16.06       16.27      6.15 o
  -3   6  12        3.05        1.17      3.22 o
  -2   6  12        0.05       -0.91      2.78 o
  -1   6  12        0.01        2.60      3.79 o
   0   6  12        9.51       14.96      5.82 o
   1   6  12        3.14        2.36      3.96 o
   2   6  12        1.42        2.79      4.50 o
   3   6  12       22.17       22.88      6.58 o
   4   6  12       13.06       16.92      5.60 o
   5   6  12        2.81       -0.66      5.19 o
   6   6  12        0.16        2.10      5.45 o
   7   6  12       15.32        7.25      6.71 o
  -8   7  12        3.47       -0.95      7.84 o
  -7   7  12       13.78       23.01     11.14 o
  -6   7  12        0.10       10.15      7.18 o
  -5   7  12        1.99       14.32      6.65 o
  -4   7  12        7.15       13.86      6.59 o
  -3   7  12        2.16        3.17      5.02 o
  -2   7  12        0.49        8.78      5.27 o
  -1   7  12        8.49        3.43      5.06 o
   0   7  12       12.48       18.40      8.27 o
   1   7  12        9.26       10.44      7.25 o
   2   7  12        8.43        9.61      6.10 o
   3   7  12        8.63       16.08      7.04 o
   4   7  12        0.03       17.30     11.56 o
   5   7  12        0.20        3.76      6.08 o
  -5   8  12       20.37       16.21     10.12 o
  -4   8  12        1.20       -4.00      6.82 o
  -3   8  12        0.00       -7.18      7.42 o
  -2   8  12       16.65       10.44      8.08 o
  -1   8  12        1.14        0.05      5.92 o
   0   8  12        1.38       -6.22      6.22 o
   1   8  12        0.83       -5.46      6.00 o
   2   8  12        0.99       -1.52      5.23 o
   3   8  12        0.32       -5.04      7.39 o
 -12   1  13        1.76       13.15     13.13 o
 -11   1  13        0.39       -0.22      9.11 o
 -10   1  13       18.12       15.33      6.57 o
  -9   1  13        1.16       -0.18      5.69 o
  -8   1  13        1.18       -2.15      4.37 o
  -7   1  13      157.68      163.04     17.58 o
  -6   1  13        0.70        6.46      4.35 o
  -5   1  13        0.51        5.69      8.28 o
  -4   1  13        6.40        9.52      4.57 o
  -3   1  13       20.24       15.51      4.82 o
  -2   1  13        5.68        5.11      3.32 o
  -1   1  13        0.04        0.23      2.92 o
   0   1  13       33.23       33.33      5.43 o
   1   1  13       70.28       87.62      9.20 o
   2   1  13        1.38        8.26      6.93 o
   3   1  13       11.45       15.51      3.21 o
   4   1  13        0.12        2.31      3.53 o
   5   1  13       14.23       21.21      5.76 o
   6   1  13        8.71       13.31      3.84 o
   7   1  13        8.04        1.23      2.96 o
   8   1  13        0.03        2.58      4.19 o
   9   1  13        0.23        8.85      6.78 o
 -12   2  13       10.36       13.44     11.94 o
 -11   2  13        4.16        0.29      5.81 o
 -10   2  13       12.93       14.58      6.00 o
  -9   2  13        0.39        2.56      4.87 o
  -8   2  13        0.84        2.75      7.60 o
  -7   2  13       11.05       11.78      5.61 o
  -6   2  13       37.70       46.04      8.15 o
  -5   2  13       53.86       62.29     13.17 o
  -4   2  13       29.47       43.95      7.06 o
  -3   2  13       54.61       62.78      8.65 o
  -2   2  13       30.32       58.43     15.96 o
  -1   2  13       32.47       39.23      5.78 o
   0   2  13       16.54       24.31      5.06 o
   1   2  13      266.47      243.42     13.20 o
   2   2  13       28.13       33.45      4.83 o
   3   2  13       31.15       30.80      8.11 o
   4   2  13       52.13       54.60      6.82 o
   5   2  13       40.23       40.40      5.02 o
   6   2  13        5.05        5.25      3.33 o
   7   2  13       24.05       28.48      5.94 o
   8   2  13       20.41        6.10      4.68 o
   9   2  13        0.46        2.70      8.19 o
 -11   3  13        0.96       15.78     11.12 o
 -10   3  13        3.63        5.18      8.58 o
  -9   3  13       43.27       43.12      9.69 o
  -8   3  13       18.25       26.68      8.73 o
  -7   3  13      164.37      181.93     15.40 o
  -6   3  13       30.49       35.37      5.83 o
  -5   3  13       25.29       35.28      5.62 o
  -4   3  13       20.44       14.50      4.85 o
  -3   3  13      104.47       94.30      8.12 o
  -2   3  13       43.48       51.94      5.39 o
  -1   3  13       18.60       12.78      4.23 o
   0   3  13      122.76      116.13      8.35 o
   1   3  13       10.14        6.10      2.80 o
   2   3  13        0.09        5.60      3.11 o
   3   3  13       68.63       74.65      7.26 o
   4   3  13       13.06       20.13      6.92 o
   5   3  13       15.45       20.63      4.60 o
   6   3  13        6.22       15.91      5.67 o
   7   3  13       14.03       11.28      5.46 o
   8   3  13        0.07       20.93     10.36 o
   9   3  13       22.54       28.68     13.08 o
 -11   4  13        1.38       -4.57      7.69 o
 -10   4  13       12.38       35.34     12.48 o
  -9   4  13        6.47        4.75      7.35 o
  -8   4  13       12.84       10.76      5.24 o
  -7   4  13       43.49       63.81      8.51 o
  -6   4  13       44.33       39.96     10.09 o
  -5   4  13        6.78        7.61      4.00 o
  -4   4  13       57.30       75.84     11.60 o
  -3   4  13       60.23       38.30     10.35 o
  -2   4  13       23.47       26.14      7.62 o
  -1   4  13       70.34       78.82      9.16 o
   0   4  13       27.87       24.83      4.36 o
   1   4  13       96.66      136.93     17.59 o
   2   4  13       41.33       46.43      7.56 o
   3   4  13       13.27       13.95      4.03 o
   4   4  13       18.48       16.47      4.04 o
   5   4  13       17.63       19.92      5.85 o
   6   4  13       10.55       11.85      6.66 o
   7   4  13       28.74       41.83     10.26 o
   8   4  13       27.36       32.80     10.09 o
 -10   5  13        2.70       -6.88      8.77 o
  -9   5  13       51.51       32.39     12.00 o
  -8   5  13        2.46       -2.78      4.38 o
  -7   5  13       13.32       18.47      6.09 o
  -6   5  13       16.72       23.00      7.60 o
  -5   5  13       23.77       19.43      5.81 o
  -4   5  13       13.26       13.48      4.87 o
  -3   5  13       33.37       40.74      6.41 o
  -2   5  13       68.56       93.93     11.94 o
  -1   5  13       17.45       21.42      5.32 o
   0   5  13       45.02       56.05      8.26 o
   1   5  13        2.13       13.20      4.04 o
   2   5  13        4.45        7.46      4.59 o
   3   5  13       20.70       26.91      6.73 o
   4   5  13        1.54        7.56      8.31 o
   5   5  13        0.74       -1.33      4.44 o
   6   5  13       54.48       66.30     12.80 o
   7   5  13        0.07        5.19      7.89 o
  -8   6  13        1.49        2.98      8.77 o
  -7   6  13        9.56       16.25      5.90 o
  -6   6  13        1.06        6.01      4.67 o
  -5   6  13        0.00        0.16      3.50 o
  -4   6  13        0.74        4.08      8.28 o
  -3   6  13       28.09       28.29      5.77 o
  -2   6  13        1.67        6.94      5.43 o
  -1   6  13        2.34        3.74      4.34 o
   0   6  13        1.98       -1.56      4.26 o
   1   6  13        0.91        0.46      3.83 o
   2   6  13        5.70        1.68      4.22 o
   3   6  13        6.86       15.73      6.01 o
   4   6  13        1.42        2.91      4.27 o
   5   6  13        0.15       -3.29      5.70 o
   6   6  13        5.27        1.92      5.61 o
  -7   7  13        0.19        3.04     13.07 o
  -6   7  13        3.93        4.96      7.86 o
  -5   7  13        7.93        0.70      9.21 o
  -4   7  13        0.16       12.30      7.93 o
  -3   7  13        8.71       13.22      6.86 o
  -2   7  13        7.25       18.09      7.33 o
  -1   7  13        1.99        5.49      5.96 o
   0   7  13       23.83       23.26      8.47 o
   1   7  13        3.12        2.67      5.16 o
   2   7  13        0.42        3.26      5.36 o
   3   7  13        4.90        7.80      5.81 o
   4   7  13       12.73        7.06      6.84 o
  -3   8  13        1.22       -7.85      8.30 o
  -2   8  13        0.14        3.52      6.61 o
  -1   8  13        5.66        8.54      8.25 o
   0   8  13        0.01        0.69      4.67 o
   1   8  13        2.29        9.12      7.00 o
 -12   0  14       36.87       33.59     26.08 o
 -11   0  14        5.33        2.47     13.36 o
 -10   0  14       31.83       35.73     13.87 o
  -9   0  14       97.20       91.65     19.69 o
  -8   0  14       19.84       12.19      8.14 o
  -7   0  14       19.27       42.70     23.02 o
  -6   0  14        9.08       27.88     26.94 o
  -5   0  14        2.17        4.47      6.76 o
  -4   0  14        1.87        6.64     12.64 o
  -3   0  14       42.91       47.11      9.28 o
  -2   0  14       43.69       49.45      9.21 o
  -1   0  14       67.73       78.80     13.64 o
   0   0  14      396.04      318.37     30.68 o
   1   0  14      168.12      200.25     33.19 o
   2   0  14      495.99      483.80     69.48 o
   3   0  14        6.41       12.71      7.71 o
   4   0  14        5.66       24.12      9.12 o
   5   0  14      109.83      100.38     21.58 o
   6   0  14       21.06       22.69     13.84 o
   7   0  14        5.51        5.83      8.17 o
   8   0  14       65.46       57.27     24.02 o
   9   0  14        1.00       -3.50     12.78 o
 -11   1  14        0.22        6.62      9.56 o
 -10   1  14        0.13       -0.20      4.52 o
  -9   1  14        0.90       -1.07      5.04 o
  -8   1  14        0.18        5.16      5.09 o
  -7   1  14       86.14       90.35     12.02 o
  -6   1  14        0.03        6.13      8.04 o
  -5   1  14       17.36       22.08      8.42 o
  -4   1  14        0.16        6.96      4.71 o
  -3   1  14       10.19        9.68      4.23 o
  -2   1  14       14.69       14.85      4.35 o
  -1   1  14       24.56       22.49      5.25 o
   0   1  14        6.43       13.42      5.99 o
   1   1  14       49.91       52.01      8.09 o
   2   1  14      757.44      788.39     52.98 o
   3   1  14       50.27       65.21      8.24 o
   4   1  14       85.61       90.22      9.16 o
   5   1  14       12.18       11.19      4.09 o
   6   1  14       18.13       16.75      4.96 o
   7   1  14        1.02       -0.96      3.10 o
   8   1  14        0.24        4.45      6.29 o
   9   1  14        0.13        3.49      8.10 o
 -11   2  14        0.31        8.81     10.09 o
 -10   2  14        0.12       -5.57     11.58 o
  -9   2  14       58.14       69.80     21.68 o
  -8   2  14        0.24       -2.04      4.80 o
  -7   2  14        0.00        1.65      4.02 o
  -6   2  14        2.13        5.23     10.22 o
  -5   2  14       19.15       16.93      6.05 o
  -4   2  14        9.73        3.68      3.89 o
  -3   2  14       32.36       30.37      6.69 o
  -2   2  14       27.49       28.04      6.31 o
  -1   2  14       14.85       18.39      4.92 o
   0   2  14      211.48      186.04     14.59 o
   1   2  14        0.36        8.18      4.14 o
   2   2  14       97.18      102.36     11.64 o
   3   2  14        6.20       -0.31      3.29 o
   4   2  14        5.56        2.69      2.99 o
   5   2  14       26.33       36.81      6.14 o
   6   2  14       11.68       13.62      4.56 o
   7   2  14        0.88        3.88      4.35 o
   8   2  14       30.40       26.56      8.56 o
 -11   3  14        0.36       -3.25      9.18 o
 -10   3  14        1.74        4.94      7.48 o
  -9   3  14        4.07        5.29      5.57 o
  -8   3  14       11.61        5.66      6.09 o
  -7   3  14       69.35       50.77     10.47 o
  -6   3  14        8.31       26.82     10.03 o
  -5   3  14        4.65       13.41      6.42 o
  -4   3  14       20.94       27.26      8.62 o
  -3   3  14       27.02       32.10      7.39 o
  -2   3  14        3.52        3.56      3.44 o
  -1   3  14        7.96       18.32      5.22 o
   0   3  14       52.37       54.73      6.00 o
   1   3  14        1.79        1.55      2.54 o
   2   3  14       64.12       54.74      8.28 o
   3   3  14        0.93        0.98      3.33 o
   4   3  14        5.91        9.43      4.49 o
   5   3  14        5.31        5.72      3.83 o
   6   3  14       29.11       35.83      7.29 o
   7   3  14        5.36       10.33      7.01 o
   8   3  14        1.63        7.59      6.57 o
 -10   4  14        0.38        5.78      8.01 o
  -9   4  14        1.54       -8.00      8.46 o
  -8   4  14        0.87        3.14      5.35 o
  -7   4  14        0.48        5.67      5.09 o
  -6   4  14        0.03        1.43      4.19 o
  -5   4  14       16.04       15.86      7.18 o
  -4   4  14       22.22       15.04      5.96 o
  -3   4  14       54.35       68.55      9.66 o
  -2   4  14      113.99      123.49     10.60 o
  -1   4  14        1.86       -1.12      2.88 o
   0   4  14       28.49       22.52      6.69 o
   1   4  14       27.48       29.00      5.00 o
   2   4  14        0.18        2.99      3.37 o
   3   4  14        6.90        4.85      3.50 o
   4   4  14        0.64        0.01      3.31 o
   5   4  14        0.63        2.40      3.93 o
   6   4  14        2.19       11.12      7.15 o
   7   4  14       10.94       17.14      8.84 o
  -9   5  14        2.60        5.07      7.95 o
  -8   5  14        0.80        6.72      7.86 o
  -7   5  14        1.07       -3.48      5.23 o
  -6   5  14        2.31        7.32      5.86 o
  -5   5  14        3.08        7.31      5.28 o
  -4   5  14        2.63        1.57      3.21 o
  -3   5  14       17.45       19.17      6.44 o
  -2   5  14       10.44        8.11      4.77 o
  -1   5  14        1.64        5.15      3.77 o
   0   5  14        6.62       10.02      3.87 o
   1   5  14        4.59       -3.68      4.44 o
   2   5  14       18.67        6.66      4.87 o
   3   5  14        0.27        2.79      4.25 o
   4   5  14        1.72        0.85      3.96 o
   5   5  14        0.26        3.78      5.60 o
   6   5  14        6.39       12.70      8.45 o
  -8   6  14        0.05       -6.83     12.38 o
  -7   6  14        1.61        5.74      6.62 o
  -6   6  14        0.23       -0.75      4.50 o
  -5   6  14        0.09       10.04      9.49 o
  -4   6  14       15.88       14.09      7.72 o
  -3   6  14        0.99       10.38      6.40 o
  -2   6  14       28.72       18.73      6.28 o
  -1   6  14        1.42        0.11      3.90 o
   0   6  14        6.28       11.51      6.25 o
   1   6  14       13.15        8.99      5.79 o
   2   6  14       14.07        6.66      5.64 o
   3   6  14        5.80        0.72      4.40 o
   4   6  14        0.25       -2.45      5.42 o
   5   6  14       11.41        9.94      7.67 o
  -5   7  14       16.83       19.81     12.76 o
  -4   7  14        0.02        1.44      6.31 o
  -3   7  14        3.58       16.91      9.69 o
  -2   7  14       18.30       21.80      7.56 o
  -1   7  14        0.79       -5.35      6.27 o
   0   7  14        1.91       -6.89      6.89 o
   1   7  14        0.70       -6.97      6.97 o
   2   7  14        7.10        5.52      6.11 o
   3   7  14        4.72       -4.17      7.75 o
 -11   1  15        0.08       -1.29      6.55 o
 -10   1  15        1.81        6.20      7.78 o
  -9   1  15        7.89        9.02      6.44 o
  -8   1  15        0.43        1.66      4.92 o
  -7   1  15       30.94       47.62     10.90 o
  -6   1  15       10.97       14.93      6.10 o
  -5   1  15        8.45        8.95      6.90 o
  -4   1  15        5.71       13.04      5.41 o
  -3   1  15       49.63       67.19      9.58 o
  -2   1  15        6.53        9.42      4.98 o
  -1   1  15       24.85       29.83      6.67 o
   0   1  15        3.89        3.94      5.04 o
   1   1  15        0.32        4.72      5.15 o
   2   1  15       35.53       40.15      8.25 o
   3   1  15        8.89       12.81      5.33 o
   4   1  15        2.89        2.37      4.82 o
   5   1  15       14.58       24.26      9.40 o
   6   1  15        0.13       -3.51      5.21 o
   7   1  15        7.92        2.67      7.32 o
   8   1  15        0.55       15.21      9.77 o
 -10   2  15        4.49        4.93      7.95 o
  -9   2  15       25.48       45.12      9.90 o
  -8   2  15       25.97       34.05      8.58 o
  -7   2  15       19.42        2.60      5.54 o
  -6   2  15        0.02        1.51      4.78 o
  -5   2  15        5.14       14.84      6.37 o
  -4   2  15       19.81       19.08      6.01 o
  -3   2  15       21.92       36.63      7.80 o
  -2   2  15        1.20        1.87      3.54 o
  -1   2  15       10.88       10.62      5.35 o
   0   2  15       18.65       19.09      5.62 o
   1   2  15        1.79        2.93      4.24 o
   2   2  15       65.60       68.90     10.08 o
   3   2  15        0.53       -2.34      4.12 o
   4   2  15        0.31        3.05      7.73 o
   5   2  15        4.69        7.32      4.53 o
   6   2  15       10.59        8.39      5.51 o
   7   2  15        3.29       10.11      7.08 o
 -10   3  15        0.97       -1.27      9.40 o
  -9   3  15       11.97       15.12      8.20 o
  -8   3  15        3.36       12.26      6.35 o
  -7   3  15      119.30      133.86     17.76 o
  -6   3  15        0.04        0.41      4.85 o
  -5   3  15        8.12        6.24      5.68 o
  -4   3  15       36.29       55.08      9.62 o
  -3   3  15       29.45       23.94      8.99 o
  -2   3  15       18.09       13.05      5.35 o
  -1   3  15       31.43       29.63      6.32 o
   0   3  15        4.37       -4.77      5.33 o
   1   3  15        0.16        6.46      4.34 o
   2   3  15       22.62       26.30      6.47 o
   3   3  15        9.72       10.97      5.41 o
   4   3  15        5.43        5.04      4.65 o
   5   3  15        6.79        7.28      4.54 o
   6   3  15        0.42        3.80      6.73 o
   7   3  15       16.34       17.90     11.03 o
  -9   4  15       51.76       27.34     12.01 o
  -8   4  15       20.88       32.77      9.12 o
  -7   4  15        6.66        1.78      4.58 o
  -6   4  15        0.83        0.87      4.87 o
  -5   4  15       12.94        3.43      5.01 o
  -4   4  15       22.16       14.99      6.35 o
  -3   4  15       29.83       32.91      9.25 o
  -2   4  15       16.16        8.43      5.25 o
  -1   4  15       26.82       25.74      7.72 o
   0   4  15       38.53       38.70      6.52 o
   1   4  15        0.31        0.30      3.46 o
   2   4  15       32.35       47.56      8.66 o
   3   4  15        1.28       17.83     10.58 o
   4   4  15        3.79       16.13     12.07 o
   5   4  15       19.53       33.93     12.89 o
   6   4  15        7.72       12.54      9.04 o
  -8   5  15        0.86       -1.40      6.61 o
  -7   5  15       70.51       60.08     12.11 o
  -6   5  15        1.00        2.46      5.85 o
  -5   5  15        3.23       -2.31      4.82 o
  -4   5  15       58.87       59.73     10.08 o
  -3   5  15        0.62       -2.67      4.82 o
  -2   5  15        5.28        6.07      5.22 o
  -1   5  15       12.94        9.68      5.43 o
   0   5  15       13.21       20.59      8.64 o
   1   5  15        3.63       -0.24      8.55 o
   2   5  15        2.60       10.25      7.07 o
   3   5  15        1.69       12.69      6.46 o
   4   5  15        1.36       -3.94      6.06 o
   5   5  15        2.55        6.08      7.72 o
  -6   6  15        2.11       41.91     31.90 o
  -5   6  15       20.20       21.74     10.17 o
  -4   6  15        0.50        3.23      6.46 o
  -3   6  15       29.27       38.78     15.07 o
  -2   6  15       49.98       57.16     14.92 o
  -1   6  15        7.17       10.06      9.88 o
   0   6  15       53.53       75.43     19.81 o
   1   6  15        0.67        0.26      5.86 o
   2   6  15        1.04       10.77      8.04 o
   3   6  15       26.28       30.90     10.76 o
  -3   7  15        5.11       14.12     13.31 o
  -2   7  15        0.65       -1.71      9.69 o
  -1   7  15        0.14       -2.83      8.01 o
   0   7  15        2.13        6.55     10.81 o
 -10   0  16        2.26       -4.44     10.22 o
  -9   0  16        1.26        8.66     11.82 o
  -8   0  16        7.34       19.10     15.77 o
  -7   0  16        5.88       -1.71      7.36 o
  -6   0  16        0.75        0.18      5.56 o
  -5   0  16        1.23        5.05      7.85 o
  -4   0  16       60.85       56.82     13.48 o
  -3   0  16        1.21       -4.21      6.85 o
  -2   0  16       21.57       11.37      7.72 o
  -1   0  16        2.54        8.89      6.48 o
   0   0  16       36.08       34.24     10.39 o
   1   0  16      124.44      125.65     20.49 o
   2   0  16       32.43       35.11     13.99 o
   3   0  16       80.23       70.86     15.66 o
   4   0  16       14.37        5.25      7.77 o
   5   0  16        0.01       14.66      8.62 o
   6   0  16        4.35       16.36      8.95 o
   7   0  16        0.09       19.32     16.17 o
 -10   1  16       14.65        7.01      6.64 o
  -9   1  16       26.28       35.00     15.49 o
  -8   1  16        0.02        7.14      6.03 o
  -7   1  16        9.87        2.02      4.74 o
  -6   1  16       17.82       17.42      6.27 o
  -5   1  16        3.36       22.61      7.31 o
  -4   1  16        4.60       13.20      8.05 o
  -3   1  16       56.81       66.37     10.64 o
  -2   1  16        5.12        6.90      5.15 o
  -1   1  16        4.12       24.35      9.42 o
   0   1  16       37.29       39.72      8.60 o
   1   1  16       59.05       56.52      9.51 o
   2   1  16        9.51       22.78      6.79 o
   3   1  16       20.84        7.40      4.74 o
   4   1  16        2.26       14.90      7.17 o
   5   1  16        8.90       10.14      5.56 o
   6   1  16        7.11       10.42      5.92 o
   7   1  16        4.44        1.44      5.91 o
 -10   2  16        0.19        4.97      7.76 o
  -9   2  16        8.04        8.09      7.49 o
  -8   2  16        6.28        2.91      6.42 o
  -7   2  16        0.40        3.64      7.36 o
  -6   2  16       29.70       28.36      9.92 o
  -5   2  16        7.50       17.77      7.15 o
  -4   2  16       56.89       65.37     11.31 o
  -3   2  16        3.45        4.87      4.76 o
  -2   2  16        0.02       -3.92      4.30 o
  -1   2  16        2.25        5.60      4.06 o
   0   2  16        1.90       10.67      4.82 o
   1   2  16       60.02       83.62     11.54 o
   2   2  16       10.09        4.37      4.55 o
   3   2  16       63.34       70.76     12.84 o
   4   2  16        8.37       10.06      5.66 o
   5   2  16        8.41       13.73      5.98 o
   6   2  16        8.53        0.93      5.53 o
  -9   3  16        5.67       10.84      8.52 o
  -8   3  16        5.80        5.12      7.64 o
  -7   3  16        0.00        5.76      7.09 o
  -6   3  16        0.85        1.52      5.30 o
  -5   3  16        9.40        6.00      6.13 o
  -4   3  16        5.14        6.94      5.50 o
  -3   3  16       22.59       15.34      7.89 o
  -2   3  16        2.49        2.57      4.57 o
  -1   3  16        2.20       -3.65      4.26 o
   0   3  16       31.42       25.57      6.64 o
   1   3  16        0.27       -5.11      5.67 o
   2   3  16        9.12        6.11      4.87 o
   3   3  16       23.78       18.48      9.47 o
   4   3  16        0.16       14.43      6.57 o
   5   3  16        4.18        1.13      5.64 o
   6   3  16       38.31       27.69     11.51 o
  -8   4  16        1.20        0.34      5.22 o
  -7   4  16        0.21       -1.06      5.36 o
  -6   4  16       13.00       10.11      6.74 o
  -5   4  16        0.75        1.43      5.09 o
  -4   4  16       13.91        7.71      5.64 o
  -3   4  16        0.03        2.59      4.39 o
  -2   4  16        0.20       15.46      8.03 o
  -1   4  16        1.29       -1.68      3.70 o
   0   4  16        1.37        7.86      5.07 o
   1   4  16        2.14        2.95      5.08 o
   2   4  16        0.57        8.47      5.35 o
   3   4  16        5.36       12.32      7.58 o
   4   4  16        0.05        7.90      7.03 o
   5   4  16        9.03        8.96      9.59 o
  -7   5  16       18.22       19.75      9.85 o
  -6   5  16        0.01       -3.49      6.32 o
  -5   5  16        0.30        2.76      5.98 o
  -4   5  16        7.37        7.19      6.42 o
  -3   5  16        8.02        7.13      5.95 o
  -2   5  16        2.94        3.64      4.79 o
  -1   5  16        9.79        6.33      6.47 o
   0   5  16        4.41        7.94      7.42 o
   1   5  16       17.56       18.51     13.89 o
   2   5  16        0.54       34.41     22.20 o
   3   5  16        1.87        2.32      6.29 o
   4   5  16        8.62        8.15      7.68 o
  -5   6  16        3.19        3.58      7.60 o
  -4   6  16        0.64       14.28      9.96 o
  -3   6  16        0.10        1.02      8.16 o
  -2   6  16        7.83        2.34      6.33 o
  -1   6  16        2.08        4.59      6.75 o
   0   6  16        1.50       -2.28      7.12 o
   1   6  16       11.02       10.97      8.25 o
  -9   1  17        0.35       -1.57      5.97 o
  -8   1  17        1.44        1.48      5.27 o
  -7   1  17        0.02       -0.53      4.97 o
  -6   1  17        1.20        0.21      4.43 o
  -5   1  17        1.01        0.41      4.46 o
  -4   1  17        0.00       -0.56      5.58 o
  -3   1  17        0.65        1.05      5.27 o
  -2   1  17        3.54        7.07      5.26 o
  -1   1  17        0.23       -2.29      3.83 o
   0   1  17        2.76        0.09      3.77 o
   1   1  17       39.69       43.92      9.66 o
   2   1  17        4.95        4.55      4.94 o
   3   1  17        0.79       -3.08      4.46 o
   4   1  17        0.10       -3.46      5.45 o
   5   1  17        4.90       10.59      7.21 o
   6   1  17        2.21       26.83     16.43 o
  -9   2  17       12.59       11.31      9.06 o
  -8   2  17       28.35       20.93      9.53 o
  -7   2  17        4.90        1.33      5.44 o
  -6   2  17        0.12        3.64      5.56 o
  -5   2  17        8.30       39.28     13.37 o
  -4   2  17       27.94       36.39      8.94 o
  -3   2  17        0.42        4.68      5.24 o
  -2   2  17       15.54       21.22      7.04 o
  -1   2  17        3.32        6.26      5.21 o
   0   2  17       12.41        8.45      5.57 o
   1   2  17       17.44       11.06      6.11 o
   2   2  17       21.17       20.64      7.05 o
   3   2  17       13.81       10.43      6.01 o
   4   2  17        1.87        8.68      6.17 o
   5   2  17        5.09       16.83      7.48 o
  -8   3  17        2.71        5.81      8.34 o
  -7   3  17        6.32        1.76      5.61 o
  -6   3  17       13.47       31.13     21.08 o
  -5   3  17        7.89       15.30      8.15 o
  -4   3  17        1.19        2.76      5.31 o
  -3   3  17       16.10       12.07      5.96 o
  -2   3  17        5.08       11.03      6.38 o
  -1   3  17        2.87        4.73      4.93 o
   0   3  17       18.95       14.62      6.59 o
   1   3  17       41.89       40.39     10.40 o
   2   3  17       17.96       14.73      6.40 o
   3   3  17        3.43       -2.76      5.08 o
   4   3  17        1.87        1.30      9.46 o
   5   3  17        7.09       11.01     10.13 o
  -7   4  17       18.30       14.26      7.60 o
  -6   4  17       12.06       19.18      9.76 o
  -5   4  17       16.53       25.52     10.97 o
  -4   4  17       15.02       13.17      6.93 o
  -3   4  17        0.07        7.24      5.77 o
  -2   4  17       24.13       26.14      8.48 o
  -1   4  17        7.84        3.73      4.47 o
   0   4  17       11.62        4.31      4.91 o
   1   4  17       27.43       32.62      8.29 o
   2   4  17       24.25       20.12     10.28 o
   3   4  17       13.40       14.06      8.57 o
   4   4  17        1.89       -4.13      8.65 o
  -5   5  17       23.44       34.25     11.10 o
  -4   5  17        2.49        3.98      5.93 o
  -3   5  17       34.25       22.25     11.20 o
  -2   5  17        9.23        7.17      7.54 o
  -1   5  17       16.04        5.17      6.75 o
   0   5  17        8.63       19.42      9.96 o
   1   5  17        2.03        6.22      7.81 o
   2   5  17        1.36        1.25      6.37 o
  -8   0  18       36.90       76.93     20.96 o
  -7   0  18       36.46       47.44     18.14 o
  -6   0  18        1.27        8.11      9.83 o
  -5   0  18        2.00        2.57      8.06 o
  -4   0  18       64.69       46.24     15.57 o
  -3   0  18        0.10       -0.95      7.01 o
  -2   0  18       31.86       20.89      9.78 o
  -1   0  18       16.56       44.98     13.91 o
   0   0  18        5.39       11.68      9.16 o
   1   0  18        1.03        8.00     11.32 o
   2   0  18       10.61        1.15      7.81 o
   3   0  18        0.62        1.30      6.56 o
   4   0  18        1.61       -0.67      7.69 o
  -8   1  18        2.37       10.86      7.88 o
  -7   1  18        0.60       -0.58      4.84 o
  -6   1  18       16.57       15.20      8.17 o
  -5   1  18        0.18       10.92      6.40 o
  -4   1  18       16.11        8.20      6.28 o
  -3   1  18        3.13        4.48      5.38 o
  -2   1  18        3.82        9.99      5.71 o
  -1   1  18        0.11       -4.86      4.86 o
   0   1  18       18.47       27.55      7.55 o
   1   1  18       20.52       22.30      7.87 o
   2   1  18        6.14       11.88      6.23 o
   3   1  18       15.64       12.25      6.50 o
   4   1  18        3.71        1.59      4.99 o
  -7   2  18        9.18       15.39      8.65 o
  -6   2  18        0.97       -3.92      6.14 o
  -5   2  18        0.01       -1.80      5.61 o
  -4   2  18       19.45       21.97      8.79 o
  -3   2  18        1.66       -1.45      4.77 o
  -2   2  18        4.48        1.21      4.73 o
  -1   2  18        1.78        0.82      4.42 o
   0   2  18        0.43        4.69      5.17 o
   1   2  18        0.07       -2.17      5.19 o
   2   2  18        0.07       -2.65      5.18 o
   3   2  18        2.38        7.26      5.95 o
   4   2  18        1.93        4.80      7.22 o
  -7   3  18        0.75       23.83     24.36 o
  -6   3  18        8.51        5.04      6.02 o
  -5   3  18        1.43       23.69     18.23 o
  -4   3  18        5.34       -1.20      5.18 o
  -3   3  18        0.31        4.19      5.24 o
  -2   3  18       11.59        3.26      5.90 o
  -1   3  18        7.18       -1.13      4.38 o
   0   3  18        0.08        5.82      5.59 o
   1   3  18       24.61        5.71      5.79 o
   2   3  18       12.18       31.89      9.33 o
   3   3  18        4.50        9.44      8.38 o
  -5   4  18        0.79        3.11      5.59 o
  -4   4  18        1.22       -1.88      4.89 o
  -3   4  18        0.57        7.40      6.68 o
  -2   4  18        0.17        5.38      5.90 o
  -1   4  18        1.16       -0.27      4.45 o
   0   4  18        0.26       10.52      8.04 o
   1   4  18        0.00        2.25      6.29 o
   2   4  18        6.89        4.81      7.93 o
  -6   1  19        0.41        0.97      5.24 o
  -5   1  19        3.23        4.92      6.26 o
  -4   1  19        1.05       -1.31      5.29 o
  -3   1  19        1.14        2.09      5.17 o
  -2   1  19        1.84        5.81      5.38 o
  -1   1  19       10.36        5.98      6.08 o
   0   1  19        0.03       -5.88      6.30 o
   1   1  19       11.18        8.18      6.95 o
   2   1  19        0.46       -0.55      4.10 o
  -6   2  19        5.90        4.17      6.63 o
  -5   2  19        0.65        5.18      6.81 o
  -4   2  19        7.34        8.09      6.91 o
  -3   2  19        5.40        6.69      6.78 o
  -2   2  19        0.13        8.02      6.17 o
  -1   2  19        8.91        5.45      6.19 o
   0   2  19       16.59       25.75     12.39 o
   1   2  19        3.50       -1.64      5.42 o
   2   2  19        2.51       -0.22      4.38 o
  -4   3  19        0.34       -1.90      5.38 o
  -3   3  19        0.04        4.77      6.48 o
  -2   3  19        9.69        1.44      5.36 o
  -1   3  19        9.94        1.84      5.50 o
   0   3  19        0.00        1.30      4.89 o
  -4   0  20        6.51        7.20     10.30 o
  -3   0  20        3.82        6.49      9.13 o
  -2   0  20        7.02        1.53      7.98 o
  -1   0  20        2.39       25.38     11.82 o
   0   0  20        0.06        3.17      8.61 o
  -3   1  20       11.02        5.25      6.15 o
  -2   1  20       12.37        9.06      6.78 o
  -1   1  20        8.14        6.42      6.57 o
 
